# Supplementary material for: Work-related psychosocial risk factors and psychiatric disorders: A cross-sectional study in the French working population
Source: PLoS One. 2020 May 26;15(5):e0233472. doi: 10.1371/journal.pone.0233472 (PMC7250420; doi:10.1371/journal.pone.0233472)
Supplement: S1 Raw Data — (XLSX) [file pone.0233472.s006.xlsx]

## Sheet: Client
weight	gender	age	Number of people in the gousehold	number of children	employement status	education level	marital status	household income	profession (employees)	profession (self-employed)	size of the company	activity	experience in this job (month)	number of work hours per week	work on Saturday or Sunday	night work	staggered hours	workplace	time spend in commuting (MINUTES)	time spend in commuting -categories (MINUTES)	remote work	unemployement period	Q28. Scoring (/84) DETAIL	PSRF.1	PSRF.2	PSRF.3	PSRF.4	PSRF.5	PSRF.6	PSRF.7	PSRF.8	PSRF.9	PSRF.10	PSRF.11	PSRF.12	PSRF.13	PSRF.14	PSRF.15	PSRF.16	PSRF.17	PSRF.18	PSRF.19	PSRF.20	PSRF.21	PSRF.22	PSRF.23	PSRF.24	PSRF.25	PSRF.26
0.954467	woman	46	3	1	full time	Bac + 3	married/free union	15 to 24.000 €	Technician and associate professional		100 to 499 people	Education, health and social work	48	35	never	never	often	Commercial permises	20	16 to 30 minutes	no	>4	22	quite false	totally false	quite true	quite false	totally true	quite true	totally false	quite true	quite true	totally true	totally false	totally false	totally true	totally false	totally false	quite false	totally false	totally false	totally false	totally true	totally true	totally true	quite true	totally false	quite false	quite true
3.99966	woman	24	1	none	full time	Bac + 3	alone	under 15.000 €	Service and office worker		10 to 49 people	other services	26	35	rarely	never	never	Individual office	45	31 to 45 minutes	no	never	35	quite true	totally true	totally false	totally false	totally false	quite true	quite true	quite false	quite true	totally true	quite false	quite false	totally false	quite true	totally true	quite false	quite true	quite true	totally true	quite false	quite false	totally false	quite true	quite false	totally false	quite true
1.13874	man	48	1	none	full time	< baccalaureate degree	alone	15 to 24.000 €	Service and office worker		9 people or less	trading	5	42	often	rarely	often	Commercial permises	20	16 to 30 minutes	no	2 to 4 periods	0	quite true	quite true	quite true	totally true	quite true	quite true	totally false	quite true	quite true	quite true	quite true	quite false	quite true	quite false	quite false	quite true	quite false	quite true	quite true	quite true	quite true	quite true	quite true	quite true	quite true	quite true
0.737241	man	47	2	1	full time	Bac + 3	alone	Over 36.000 €	Senior managers		100 to 499 people	other services	254	35	often	rarely	often	Individual office	20	16 to 30 minutes	1 day per week	never	11	quite false	quite true	totally true	totally true	totally true	totally true	totally false	totally true	quite true	quite true	totally false	quite false	totally true	totally false	totally false	quite true	quite false	totally true	quite true	totally true	totally true	totally true	totally true	quite false	quite true	totally true
0.8391	man	36	1	none	full time	Bac + 2	alone	15 to 24.000 €	Technician and associate professional		10 to 49 people	other services	188	39	never	never	never	Individual office	25	16 to 30 minutes	no	never	9	quite true	quite false	quite false	quite true	quite true	quite false	quite false	quite false	quite false	quite true	quite false	quite false	quite false	quite false	quite true	quite false	quite false	quite false	quite false	quite false	quite false	quite false	quite true	quite false	quite false	quite true
1.55113	man	49	2	none	full time	< baccalaureate degree	married/free union	15 to 24.000 €	Workers		9 people or less	other services	137	35	never	never	never	other	20	16 to 30 minutes	no	1 period	0	quite true	totally true	totally true	totally true	totally true	quite true	totally true	totally true	totally true	quite true	totally false	totally true	totally true	totally true	quite true	totally true	totally true	totally true	totally true	totally true	totally true	totally true	quite true	quite true	totally false	quite false
0.901929	woman	48	1	none	full time	Baccalaureate degree	alone	under 15.000 €	Service and office worker		50 to 99 people	Education, health and social work	246	35	Very often	rarely	Very often	other	30	16 to 30 minutes	no	>4	16	quite true	quite true	quite false	quite false	quite true	quite true	totally false	quite false	quite true	quite true	quite true	quite false	quite true	quite false	quite false	quite true	quite true	quite true	quite true	quite true	quite true	quite false	quite false	quite true	totally true	quite true
0.300209	man	46	5 and more	3	full time	Bac + 2	married/free union	Over 36.000 €	Senior managers		500 people or more	Education, health and social work	99	40	rarely	never	never	Individual office	90	1h to 1h30	no	never	16	quite false	quite false	totally false	quite true	quite true	quite true	quite false	quite true	quite true	quite true	quite false	quite false	quite true	quite true	quite true	quite true	quite true	quite true	quite true	quite true	quite true	quite false	quite true	quite false	quite true	quite true
1.03244	man	59	1	none	self employed	< baccalaureate degree	alone	under 15.000 €		Craftsman, shopkeeper, entrepreneur		trading	41	30	often	never	rarely	at home	300	>1h30		2 to 4 periods	13	quite false	totally false		totally true		quite true		quite false	quite true	totally true	quite false	quite false	quite true	quite true	totally false		quite false	quite false	quite true	quite true	quite true		quite false		totally false	totally true
2.85511	man	23	1	none	full time	Baccalaureate degree	alone	under 15.000 €	Senior managers		10 to 49 people	other services	24	40	often	rarely	often	at customers	60	46 to 60 minutes	more than one day a week	>4	20	quite false	quite false	totally false	quite true	quite false	quite true	totally false	quite false	quite true	totally true	quite false	quite true	quite true	quite false	quite false	quite false	quite true	quite true	quite false	quite true	quite true	quite false	quite true	totally false	totally true	quite true
1.09198	man	50	4	1	full time	Baccalaureate degree	married/free union	24 to 36.000 €	Workers		10 to 49 people	Transports	224	43	rarely	rarely	Very often	at customers	90	1h to 1h30	1 day per week	never	0	quite true	quite false	quite true	quite false	quite true	quite false	quite false	quite true	totally false	quite true	quite true	quite false	quite true	quite false	quite true	quite false	quite true	totally true	quite true	totally true	quite true	totally true	quite true	quite true	quite false	totally false
0.991166	woman	47	2	1	full time	< baccalaureate degree	alone	24 to 36.000 €	Service and office worker		100 to 499 people	Education, health and social work	328	35	Very often	never	Very often	other	5	<15 minutes	no	never	26	quite false	quite true	quite true	quite true	quite true	quite true	totally false	quite false	quite true	quite true	quite false	quite false	quite true	quite false	quite false	quite true	totally false	quite true	quite true	quite true	quite true	quite true	quite false	quite false	quite true	quite true
0.396992	woman	39	4	2	full time	Baccalaureate degree	married/free union	24 to 36.000 €	Service and office worker		500 people or more	Education, health and social work	46	25	Very often	never	Very often	production or workshop	10	<15 minutes	no	2 to 4 periods	21	quite true	quite true	quite false	quite false	quite false	quite false	quite false	quite false	totally true	quite true	quite false	quite true	quite false	quite false	quite true	totally false	totally false	quite true	quite false	quite false	quite true	quite false	quite false	quite false	totally true	quite true
1.20417	man	62	2	none	part time	< baccalaureate degree	married/free union	24 to 36.000 €	Service and office worker		9 people or less	other services	36	10	rarely	never	rarely	external site	5	<15 minutes	no	1 period	18	quite true	quite false	totally true	totally false	quite false	totally true	quite true	quite false	totally true	quite false	quite false	totally false	quite true	quite true	totally false	totally true	totally false	totally true	quite false	totally true	quite true	totally false	totally false	quite false	totally false	quite true
0.959755	woman	46	5 and more	1	part time	Bac + 2	married/free union	Over 36.000 €	Service and office worker		10 to 49 people	Education, health and social work	41	20	never	never	never	other	10	<15 minutes	no	2 to 4 periods	7	quite true	quite true	totally false	quite true	quite false	quite false	quite false	quite false	quite true	quite true	totally false	quite true	quite true	quite true	quite false	totally false	totally false	quite true	quite true	quite false	quite false	quite false	quite false	totally false	quite false	quite true
0.773111	man	46	2	none	full time	Baccalaureate degree	married/free union	Over 36.000 €	Service and office worker		500 people or more	Education, health and social work	264	37	never	never	never	open space	40	31 to 45 minutes	no	never	18	quite true	quite false	quite false	totally false	quite false	quite true	totally false	quite false	totally true	quite true	quite false	totally false	quite true	quite true	quite false	quite false	quite false	quite true	quite false	quite false	quite true	quite true	totally false	quite false	totally false	totally true
1.03244	man	47	2	1	self employed	Bac + 2	alone	under 15.000 €		Craftsman, shopkeeper, entrepreneur		trading	52	40	often	rarely	often	at home	60	46 to 60 minutes		2 to 4 periods	22	quite true	quite false		quite true		quite true		quite true	quite true	quite true	quite false	quite false	quite false	quite true	quite false		totally false	quite false	quite true	quite true	quite true		quite true		quite false	quite true
0.30139	man	59	4	none	full time	< baccalaureate degree	married/free union	24 to 36.000 €	Technician and associate professional		500 people or more	Transports	10	38	never	never	rarely	open space	15	<15 minutes	no	never	14	quite false	quite true	quite false	quite false	totally true	totally true	totally false	quite false	quite false	totally true	quite false	totally false	quite false	quite false	totally false	totally true	totally false	totally true	quite false	quite false	quite false	quite false	quite true	quite true	quite true	quite true
1.00684	woman	36	5 and more	3	full time	Bac + 3	married/free union	Over 36.000 €	Senior managers		100 to 499 people	Industry	120	40	never	never	never	open space	40	31 to 45 minutes	no	never	23	totally false	quite false	totally false	quite false	totally false	quite true	quite false	totally true	quite true	totally true	totally true	quite false	totally false	quite false	totally false	quite true	quite false	quite true	quite false	quite true	quite true	quite true	totally true	quite false	quite false	totally true
1.84501	man	25	4	none	full time	< baccalaureate degree	alone	Over 36.000 €	Workers		9 people or less	building	6	40	often	rarely	rarely	at customers	45	31 to 45 minutes	no	>4	0	quite false	quite true	quite true	quite true	quite true	quite true	totally false	quite false	quite true	quite false	quite false	quite false	quite true	quite false	quite false	quite true	quite false	quite true	quite true	quite true	quite true	quite true	quite true	quite false	quite false	quite true
0.783203	man	54	2	none	full time	Bac + 3	married/free union	24 to 36.000 €	Technician and associate professional		500 people or more	Education, health and social work	300	35	often	often	often	open space	20	16 to 30 minutes	a half day per week	never	67	quite true	totally true	totally false	totally false	totally false	totally false	quite true	totally true	totally false	totally true	quite true	totally true	totally false	totally true	totally true	quite false	quite false	totally false	totally true	quite false	totally false	quite false	totally true	totally true	totally true	totally false
1.0664	woman	39	4	2	full time	Bac + 3	married/free union	15 to 24.000 €	Senior managers		100 to 499 people	Education, health and social work	168	50	often	rarely	often	at home	120	>1h30		never	55	quite false	quite true	totally false	quite false	quite false	quite false	totally false	quite true	quite false	totally true	quite true	totally true	quite true	quite true	quite true	quite true	totally true	quite false	quite false	quite true	quite false	quite false	totally true	quite false	quite false	quite true
0.82679	man	39	4	2	full time	Bac + 3	married/free union	Over 36.000 €	Senior managers		50 to 99 people	Education, health and social work	186	35	often	never	rarely	at home	5	<15 minutes		never	8	quite false	quite true	quite true	quite false	quite true	quite true	quite true	quite false	totally true	quite false	quite false	quite true	quite false	quite false	quite false	quite true	totally false	quite true	quite false	quite true	quite true	quite true	quite false	quite false	quite false	quite true
2.77081	man	22	4	none	full time	Bac + 2	married/free union	24 to 36.000 €	Technician and associate professional		10 to 49 people	other services	1	35	often	never	rarely	production or workshop	20	16 to 30 minutes	no	never	9	quite false	quite true	quite true	quite true	quite true	quite true	quite false	quite false	totally true	quite true	quite false	quite false	totally true	quite false	quite false	quite true	quite false	quite true	quite true	quite true	totally true	quite true	quite false	quite false	quite false	quite true
0.938449	woman	48	3	none	part time	Bac + 2	married/free union	Over 36.000 €	Service and office worker		100 to 499 people	Industry	204	30	never	never	rarely	Individual office	40	31 to 45 minutes	no	never	13	quite false	quite false	quite false	quite false	quite false	quite true	quite false	quite false	quite true	quite true	quite false	quite false	quite true	quite true	quite false	quite true	quite false	quite true	quite false	quite true	quite true	quite false	quite true	quite false	totally false	quite true
1.03244	man	50	2	none	self employed	Baccalaureate degree	alone	Over 36.000 €		Craftsman, shopkeeper, entrepreneur		trading	198	39	Very often	never	often	external site	60	46 to 60 minutes	no	2 to 4 periods	15	quite false	totally false		totally true		quite true		quite false	quite true	quite false	quite true	quite false	quite true	quite false	totally false		totally true	quite false	totally false	quite true	quite true		quite true		quite true	totally true
1.22221	man	37	4	2	full time	Baccalaureate degree	married/free union	Over 36.000 €	Senior managers		9 people or less	other services	30	40	never	never	rarely	Individual office	20	16 to 30 minutes	no	never	0	quite true	quite true	quite true	quite true	quite true	quite true	quite true	quite true	quite true	quite true	quite true	quite true	quite true	quite true	quite false	quite true	quite true	quite true	quite true	quite true	quite true	quite true	quite true	quite true	quite false	quite true
1.16166	man	37	5 and more	3	full time	Bac + 2	married/free union	Over 36.000 €	Workers		10 to 49 people	Industry	54	37	rarely	rarely	rarely	at customers	25	16 to 30 minutes	no	2 to 4 periods	14	quite false	quite true	quite true	quite true	quite true	quite true	quite false	quite true	quite true	quite true	quite true	quite false	quite true	quite false	quite false	quite true	quite true	totally true	quite true	quite true	quite true	quite true	quite false	quite false	quite false	quite true
2.93923	man	23	5 and more	none	part time	Baccalaureate degree	alone	15 to 24.000 €	Service and office worker		100 to 499 people	other services	215	30	often	often	rarely	external site	45	31 to 45 minutes	no	2 to 4 periods	13	totally true	quite true	quite true	quite true	quite true	quite true	quite false	quite false	quite true	quite true	totally false	quite false	totally true	quite false	totally false	quite true	totally true	quite true	quite false	quite true	quite true	quite false	totally false	totally false	totally false	totally true
0.753222	man	46	2	none	full time	Bac + 3	alone	Over 36.000 €	Senior managers		500 people or more	Education, health and social work	63	45	never	never	never	Individual office	20	16 to 30 minutes	no	never	20	quite false	quite true	quite true	quite false	quite false	quite false	totally false	totally true	totally true	quite true	quite false	quite true	totally true	quite false	quite false	quite false	totally false	totally true	totally true	totally true	quite true	totally true	quite true	quite false	quite true	totally true
0.292462	man	47	4	1	full time	Baccalaureate degree	married/free union	Over 36.000 €	Technician and associate professional		500 people or more	Industry	180	39	rarely	often	Very often	production or workshop	20	16 to 30 minutes	no	never	12	quite false	quite false	quite true	quite true	quite true	quite true	quite false	quite false	quite true	quite false	quite false	totally false	quite true	quite false	quite false	quite true	quite false	quite true	quite false	quite true	quite true	quite true	quite true	totally false	quite false	quite true
0.911562	woman	48	2	none	self employed	Baccalaureate degree	alone	24 to 36.000 €		Senior managers		trading	96	36	often	never	never	at home	0	<15 minutes		1 period	12	quite false	quite false		quite true		quite true		quite false	quite true	quite true	quite false	quite false	quite true	quite false	quite false		quite false	quite false	quite false	quite true	quite true		quite false		quite false	quite false
0.719458	man	46	5 and more	2	full time	Bac + 2	married/free union	Over 36.000 €	Technician and associate professional		100 to 499 people	trading	243	44	often	rarely	rarely	open space	7	<15 minutes	no	never	11	quite true	quite true	quite true	quite true	quite true	quite true	quite true	quite true	quite true	quite true	quite true	quite true	quite true	quite true	quite true	quite true	quite true	quite true	quite true	quite true	quite true	quite true	quite false	quite false	quite false	quite false
0.368226	man	35	3	1	full time	Bac + 2	En union libre	Over 36.000 €	Technician and associate professional		500 people or more	Industry	42	38	never	never	never	open space	90	1h to 1h30	1 day per week	1 period	16	quite true	quite true	quite true	quite true	quite true	quite true	quite true	quite true	quite true	quite true	quite true	quite true	quite true	quite true	quite true	quite true	quite true	quite true	quite true	quite true	quite true	quite true	quite true	quite true	quite false	quite true
0.896179	man	45	4	2	full time	Baccalaureate degree	married/free union	Over 36.000 €	Technician and associate professional		500 people or more	other services	58	40	never	often	rarely	open space	150	>1h30	no	1 period	21	quite false	quite true	quite false	quite false	quite false	quite false	quite false	quite true	quite true	totally true	quite false	totally true	quite true	quite true	quite false	quite true	quite true	totally true	totally true	quite true	quite false	quite true	totally true	quite false	quite true	quite true
0.85306	man	43	2	none	full time	Baccalaureate degree	En union libre	Over 36.000 €	Service and office worker		10 to 49 people	Education, health and social work	144	35	rarely	never	rarely	open space	180	>1h30	no	1 period	34	quite false	quite false	quite false	quite true	quite true	quite true	totally false	quite true	quite true	quite false	quite true	quite false	quite true	quite false	quite false	quite true	totally true	quite true	quite true	quite true	quite false	quite true	quite true	quite false	quite true	quite true
0.85306	man	38	3	2	full time	Baccalaureate degree	alone	15 to 24.000 €	Service and office worker		10 to 49 people	Transports	207	40	Very often	Very often	Very often	external site	25	16 to 30 minutes	no	1 period	8	quite false	quite true	quite false	quite false	quite false	quite true	totally false	quite true	quite true	quite true	quite false	quite false	quite true	quite false	quite false	quite false	quite false	quite true	quite true	quite true	quite true	quite true	quite true	quite true	quite true	quite true
0.862572	man	26	2	none	full time	Bac + 3	En union libre	15 to 24.000 €	Service and office worker		50 to 99 people	trading	36	35	never	never	never	Individual office	30	16 to 30 minutes	no	never	17	quite false	quite false	quite true	quite false	quite false	quite true	quite false	quite true	quite true	quite false	quite true	quite false	quite false	quite false	quite false	quite false	quite false	quite false	quite true	quite true	quite true	quite false	quite true	quite false	quite false	quite true
1.61337	woman	28	2	none	full time	Baccalaureate degree	En union libre	Over 36.000 €	Workers		10 to 49 people	Industry	96	35	never	never	never	other	40	31 to 45 minutes	no	never	22	totally false	quite false	quite false	totally false	quite false	quite true	quite false	quite true	quite true	totally true	quite true	totally false	quite false	quite true	totally false	quite false	quite false	quite true	quite false	quite true	quite false	quite false	quite false	quite false	totally false	quite true
0.449938	woman	50	3	2	full time	Bac + 3	alone	24 to 36.000 €	Technician and associate professional		500 people or more	other services	120	35	never	never	never	open space	70	1h to 1h30	no	never	19	quite true	totally false	quite false	quite false	quite false	quite false	quite false	quite true	quite true	totally true	quite false	quite false	quite false	quite true	quite true	quite false	quite true	quite false	quite true	quite false	quite false	totally false	quite true	quite false	totally false	quite false
1.02243	man	36	3	1	full time	< baccalaureate degree	married/free union	24 to 36.000 €	Workers		100 to 499 people	Industry	53	35	rarely	often	often	production or workshop	20	16 to 30 minutes	no	never	2	quite true	quite true	quite true	quite true	totally true	quite true	quite true	quite true	quite true	quite true	quite true	quite true	quite true	quite true	quite true	quite true	quite true	quite true	quite true	quite true	quite true	quite true	quite true	quite true	quite true	quite true
0.900574	man	43	4	2	full time	Bac + 2	married/free union	Over 36.000 €	Technician and associate professional		100 to 499 people	Transports	120	40	often	often	often	Individual office	0	<15 minutes	more than one day a week	never	16	quite false	quite true	quite true	quite true	quite true	quite true	quite false	quite true	quite true	quite true	quite true	quite false	quite true	quite true	quite false	quite true	quite false	quite true	quite false	quite true	quite true	quite true	quite true	quite false	quite false	quite true
0.319477	man	35	2	1	full time	< baccalaureate degree	En union libre	15 to 24.000 €	Senior managers		500 people or more	trading	12	42	never	never	never	external site	120	>1h30	no	2 to 4 periods	11	quite false	quite true	quite true	quite true	quite true	quite true	quite false	quite false	quite true	quite false	quite false	quite false	quite true	quite false	quite false	quite true	quite true	quite true	quite false	quite true	quite true	quite true	quite true	quite false	quite false	quite true
0.731789	man	47	5 and more	3	full time	< baccalaureate degree	married/free union	15 to 24.000 €	Service and office worker		100 to 499 people	trading	144	35	often	never	rarely	other	20	16 to 30 minutes	no	2 to 4 periods	14	totally true	quite true	quite true	quite false	quite true	quite true	quite false	quite false	quite true	totally true	quite false	quite true	quite true	quite true	quite true	quite true	quite false	quite true	quite false	quite true	quite true	quite true	quite false	quite false	quite false	quite true
0.377949	woman	46	2	none	full time	Bac + 3	married/free union	Over 36.000 €	Technician and associate professional		500 people or more	building	144	45	never	never	never	Individual office	45	31 to 45 minutes	no	2 to 4 periods	22	quite false	totally false	totally false	quite false	quite false	totally true	totally false	totally true	quite true	quite false	totally true	quite false	totally true	totally false	quite false	quite true	totally true	quite true	quite true	totally true	totally true	quite true	totally true	quite true	quite false	quite true
0.77996	man	47	1	none	full time	Bac + 2	alone	15 to 24.000 €	Service and office worker		10 to 49 people	Insurance and real estate	122	35	Very often	never	rarely	Individual office	60	46 to 60 minutes	no	never	8	quite false	quite true	quite true	quite true	quite true	quite true	totally false	quite false	quite true	quite false	totally false	quite true	quite true	quite false	totally false	quite true	totally false	quite true	quite false	quite true	quite true	quite true	quite false	quite false	quite false	quite true
0.358981	woman	64	5 and more	none	full time	Bac + 3	married/free union	24 to 36.000 €	Technician and associate professional		500 people or more	Education, health and social work	486	35	Very often	Very often	Very often	other	10	<15 minutes	no	never	8	totally false	quite true	quite false	quite true	totally true	quite true	quite true	quite true	totally true	quite false	quite true	quite true	quite false	quite false	quite false	quite true	totally false	quite true	totally true	totally true	quite true	quite false	totally true	totally false	totally true	totally true
0.866085	woman	64	2	none	self employed	Bac + 3	married/free union	Over 36.000 €		Craftsman, shopkeeper, entrepreneur		other services	6	25	rarely	never	never	at home	60	46 to 60 minutes		never	11	totally false	totally false		totally true		totally true		quite false	totally true	totally false	totally false	totally false	quite true	totally false	totally false		quite false	quite true	quite false	totally true	totally true		quite false		totally false	totally true
1.50489	man	46	3	1	part time	Baccalaureate degree	married/free union	24 to 36.000 €	Workers		9 people or less	Industry	241	35	Very often	Very often	Very often	other	30	16 to 30 minutes	no	never	17	quite true	quite true	quite true	quite false	totally false	quite false	totally false	quite true	quite true	totally true	quite true	quite false	quite false	totally true	quite false	quite true	quite false	quite true	totally true	quite false	quite true	quite false	totally true	quite false	totally true	quite true
1.07971	man	38	4	2	full time	Baccalaureate degree	married/free union	Over 36.000 €	Workers		9 people or less	other services	2	35	rarely	rarely	often	production or workshop	20	16 to 30 minutes	no	1 period	8	quite false	totally true	quite true	quite true	quite true	quite true	quite true	totally true	totally true	quite true	quite false	quite false	totally true	quite true	quite false	quite true	quite false	totally true	quite true	quite true	totally true	quite true	quite true	quite false	quite false	totally true
1.84501	man	25	4	1	full time	Bac + 3	alone	Over 36.000 €	Workers		9 people or less	trading	27	50	Very often	Very often	Very often	other	650	>1h30	a half day per week	never	6	totally false	quite true	quite false	quite false	quite true	quite true	quite true	quite true	quite false	totally true	quite false	quite false	quite true	quite true	totally false	quite true	quite true	totally false	totally false	quite true	totally true	quite false	quite true	quite false	quite false	totally true
0.476634	woman	43	4	2	part time	Bac + 2	married/free union	Over 36.000 €	Senior managers		500 people or more	Insurance and real estate	2	24	never	never	rarely	flex office	90	1h to 1h30	1 day per week	never	46	quite true	quite false	totally false	totally false	quite false	quite false	totally true	quite true	quite true	totally true	quite true	quite false	quite false	quite true	quite false	quite false	quite false	quite false	quite true	quite false	quite true	totally false	quite true	quite true	quite false	quite true
1.4745	woman	49	2	1	full time	Bac + 2	alone	24 to 36.000 €	Senior managers		9 people or less	other services	300	35	Very often	rarely	Very often	open space	60	46 to 60 minutes	no	never	12	totally false	quite false	quite true	totally true	totally true	totally true	totally false	totally true	quite true	quite true	quite true	quite false	totally true	totally false	totally false	totally true	quite false	quite true	totally true	totally true	quite true	quite true	quite true	totally false	quite true	totally true
0.888155	man	34	3	1	full time	Bac + 3	En union libre	Over 36.000 €	Technician and associate professional		100 to 499 people	Industry	128	35	Very often	Very often	Very often	production or workshop	60	46 to 60 minutes	no	never	15	quite true	quite true	quite false	quite true	quite false	quite true	quite false	quite true	quite true	totally true	quite true	quite false	quite true	quite true	quite false	quite true	quite false	quite true	quite true	quite true	quite true	quite true	quite true	quite false	quite true	quite true
1.01575	man	31	4	2	full time	Baccalaureate degree	married/free union	Over 36.000 €	Technician and associate professional		100 to 499 people	other services	6	40	rarely	rarely	never	open space	50	46 to 60 minutes	no	1 period	9	quite true	quite false	quite false	quite false	totally false	quite true	quite true	quite true	quite false	totally true	quite true	totally false	quite false	totally true	totally false	quite true	quite false	quite true	quite true	quite false	quite true	quite false	quite true	quite true	quite true	totally true
1.01256	woman	39	3	2	full time	Bac + 3	alone	24 to 36.000 €	Technician and associate professional		100 to 499 people	Education, health and social work	96	35	rarely	never	rarely	Individual office	32	31 to 45 minutes	no	never	23	quite false	quite false	quite true	totally true	quite true	totally true	totally false	quite true	quite true	quite false	quite true	totally false	quite true	quite false	quite false	totally true	totally false	quite true	quite false	totally true	quite false	quite true	quite false	quite true	quite false	totally true
0.866085	woman	60	2	none	self employed	Baccalaureate degree	alone	24 to 36.000 €		Craftsman, shopkeeper, entrepreneur		Insurance and real estate	6	16	rarely	never	rarely	Individual office	150	>1h30	a half day per week	never	7	quite true	quite false		quite false		quite false		quite true	quite true	totally true	quite true	quite false	quite false	quite true	totally true		totally true	quite false	quite true	quite false	quite true		quite true		quite true	quite false
0.47094	man	48	1	none	full time	Baccalaureate degree	alone	24 to 36.000 €	Workers		500 people or more	other services	204	35	rarely	often	often	other	90	1h to 1h30	no	never	10	quite false	totally false	quite false	quite false	quite false	totally true	totally false	quite false	totally true	quite false	quite false	quite false	quite true	totally false	totally false	quite true	quite false	quite true	quite true	totally true	quite false	quite true	quite true	quite false	quite true	quite true
0.906193	woman	50	1	none	self employed	< baccalaureate degree	alone	24 to 36.000 €		Senior managers	9 people or less	other services	314	24	Very often	Very often	Very often	other	90	1h to 1h30	no	never	14	totally false	totally false		totally true		totally true		totally false	totally true	quite false	totally false	totally false	totally true	totally false	totally false		totally false	totally true	totally false	totally true	totally true		quite true		totally false	totally true
1.00802	woman	52	4	none	full time	Bac + 3	married/free union		Technician and associate professional		500 people or more	Education, health and social work	186	35	rarely	never	rarely	other	1	<15 minutes	more than one day a week	1 period	7	totally true	quite true	quite false	totally false	quite false	quite true	quite false	quite false	quite true	quite true	quite true	quite false	quite false	quite true	quite false	quite true	totally false	quite false	quite false	quite false	quite false	quite false	quite true	quite true	quite false	quite false
1.00802	woman	49	1	none	full time	Bac + 2	alone	24 to 36.000 €	Technician and associate professional		500 people or more	Education, health and social work	308	35	often	often	often	other	10	<15 minutes	no	never	16	quite false	quite true	quite false	quite false	quite true	quite false	quite false	quite true	quite true	quite false	quite true	totally true	quite true	quite false	quite false	quite true	totally false	quite true	totally true	quite true	quite true	quite true	quite true	quite false	quite true	quite true
0.744832	woman	36	3	1	self employed	Bac + 3	married/free union	24 to 36.000 €		Senior managers		Education, health and social work	96	30	often	rarely	rarely	at customers	20	16 to 30 minutes	a half day per week	1 period	23	quite false	quite true		totally true		quite true		quite false	quite true	totally true	quite false	quite false	totally true	quite true	quite false		quite false	quite true	quite false	totally true	quite true		quite true		quite false	totally true
0.829253	man	44	3	1	full time	Bac + 2	married/free union	Over 36.000 €	Technician and associate professional		500 people or more	other services	251	40	Very often	rarely	Very often	other	45	31 to 45 minutes	no	never	28	totally true	quite true	quite false	quite true	quite false	totally false	quite false	totally true	quite true	quite true	quite true	totally true	totally false	quite false	quite false	totally false	quite false	quite true	quite true	quite false	totally false	quite true	quite true	totally true	totally true	totally false
1.01495	man	38	4	2	full time	< baccalaureate degree	En union libre	15 to 24.000 €	Workers		50 to 99 people	building	144	35	never	never	often	external site	30	16 to 30 minutes	no	never	28	totally false	totally true	quite true	totally false	quite false	quite false	totally false	quite true	totally true	totally true	quite false	quite true	totally true	quite true	quite true	totally true	quite false	totally true	quite true	quite true	quite true	quite true	totally true	quite false	quite false	quite true
3.48827	woman	24	2	none	full time	Bac + 3	married/free union		Technician and associate professional		10 to 49 people	Industry	24	38	never	never	never	open space	90	1h to 1h30	no	never	22	quite false	quite true	quite true	quite false	quite true	totally true	totally false	quite false	totally true	totally true	totally false	quite false	quite true	quite false	quite false	totally true	totally false	totally true	quite true	quite true	totally true	quite false	totally true	totally false	totally false	quite true
0.905311	man	32	4	2	full time	Bac + 3	married/free union	24 to 36.000 €	Technician and associate professional		50 to 99 people	Education, health and social work	81	35	never	never	never	other	35	31 to 45 minutes	no	never	17	quite false	quite false	totally true	quite true	quite false	quite true	quite true	quite true	quite true	quite true	quite true	quite false	quite true	quite false	quite false	quite true	totally false	quite true	quite true	quite true	totally true	quite true	quite false	quite false	quite false	totally true
1.18409	man	37	4	2	full time	Bac + 3	married/free union	Over 36.000 €	Senior managers		9 people or less	Transports	64	40	often	Very often	often	open space	425	>1h30	1 day per week	>4	62	quite true	quite true	quite false	quite true	totally true	totally true	totally true	quite true	quite true	totally true	quite true	totally true	totally true	totally true	quite true	quite true	totally true	totally true	quite true	quite true	totally true	totally true	totally true	quite true	totally true	totally true
0.983032	man	48	1	none	full time	Baccalaureate degree	alone	under 15.000 €	Workers		50 to 99 people	Industry	240	39	often	Very often	often	other	310	>1h30	a half day per week	never	19	quite true	totally true	quite true	totally true	totally true	quite true	totally true	totally true	totally true	totally true	quite true	totally true	totally true	totally true	totally true	quite true	quite true	quite true	quite true	quite true	quite true	quite true	quite true	totally true	quite true	totally true
1.01288	man	34	2	1	full time	Bac + 3	alone	Over 36.000 €	Senior managers		100 to 499 people	other services	32	39	never	never	never	open space	60	46 to 60 minutes	no	1 period	7	quite false	quite false	quite true	quite true	quite false	quite true	quite false	quite false	quite true	quite true	quite true	quite false	quite true	quite false	quite false	quite false	quite false	quite true	quite true	quite true	quite true	quite false	quite true	quite false	quite false	quite true
1.06929	woman	37	1	none	full time	Bac + 3	alone	15 to 24.000 €	Technician and associate professional		500 people or more	Education, health and social work	30	40	rarely	never	never	Individual office	25	16 to 30 minutes	no	never	4	quite false	quite false	quite false	quite true	quite true	quite true	quite true	quite true	quite true	quite false	quite true	quite false	quite false	quite true	quite true	quite true	quite false	quite true	quite false	quite true	quite true	quite false	quite false	quite false	quite false	quite true
0.783932	man	49	2	none	full time	Bac + 2	alone	15 to 24.000 €	Senior managers		10 to 49 people	other services	81	35	rarely	never	rarely	Individual office	15	<15 minutes	no	never	22	quite false	quite true	quite true	quite false	quite false	quite true	quite true	quite true	quite true	quite true	quite true	quite false	quite false	quite true	quite true	quite false	quite false	quite true	quite true	quite true	quite true	quite false	quite true	quite true	quite true	quite true
0.718699	man	42	1	none	self employed	< baccalaureate degree	alone	under 15.000 €		Craftsman, shopkeeper, entrepreneur	9 people or less	other services	120	50	rarely	rarely	rarely	at home	0	<15 minutes		>4	24	quite true	quite true		quite true		quite false		totally false	quite true	quite false	quite false	totally false	quite true	quite false	quite true		totally false	totally false	quite false	quite true	quite true		quite false		totally false	quite false
0.755593	man	48	3	1	full time	Bac + 2	married/free union	Over 36.000 €	Technician and associate professional		500 people or more	Education, health and social work	22	45	often	often	often	Individual office	10	<15 minutes	no	never	15	quite true	quite true	quite true	quite true	quite true	quite true	quite true	quite true	quite true	quite true	quite true	quite true	quite true	quite true	quite true	quite true	quite true	quite true	quite true	quite true	quite true	quite true	quite true	quite true	quite true	quite true
1.30276	man	33	3	1	full time	< baccalaureate degree	En union libre	under 15.000 €	Workers		10 to 49 people	other services	72	39	rarely	rarely	rarely	external site	45	31 to 45 minutes	a half day per week	2 to 4 periods	5	quite true	quite true	quite false	quite false	totally false	quite true	quite true	quite true	quite true	totally true	quite false	quite true	quite true	totally true	quite true	quite true	quite true	quite true	quite false	quite false	quite false	totally false	quite false	totally true	quite true	quite true
1.43258	woman	48	4	2	full time	Bac + 2	married/free union		Technician and associate professional		9 people or less	Education, health and social work	372	35	often	never	never	Commercial permises	75	1h to 1h30	no	never	9	quite false	quite true	quite false	quite true	quite true	quite true	quite true	quite false	quite true	quite false	quite false	totally true	quite true	quite false	quite true	quite true	quite false	quite true	totally true	quite true	quite true	quite true	quite false	quite false	quite true	quite true
1.63729	man	36	3	1	full time	< baccalaureate degree	married/free union	15 to 24.000 €	Workers		9 people or less	Industry	31	40	Very often	often	often	other	480	>1h30	a half day per week	2 to 4 periods	51	quite true	totally true	quite false	quite false	quite false	quite false	quite false	totally true	quite false	quite true	totally true	totally true	quite false	quite true	quite true	quite true	totally true	quite false	totally true	quite false	totally false	quite true	totally true	totally true	totally true	quite true
2.25503	woman	49	1	none	full time	Bac + 2	alone	15 to 24.000 €	Workers		9 people or less	other services	216	39	rarely	never	never	Individual office	90	1h to 1h30	no	never	16	quite false	quite false	quite false	quite false	quite false	quite false	quite false	quite false	quite false	quite false	quite false	quite false	quite false	quite false	quite false	quite false	quite false	quite false	quite false	quite false	quite false	quite false	quite false	quite false	quite false	quite false
0.972964	woman	50	5 and more	2	full time	Bac + 3	married/free union	24 to 36.000 €	Technician and associate professional		500 people or more	Education, health and social work	180	42	never	never	rarely	open space	30	16 to 30 minutes	no	1 period	15	quite false	quite true	quite false	quite true	quite true	quite true	quite false	quite true	quite true	quite true	quite true	quite true	quite true	quite true	quite false	quite false	quite true	quite false	quite false	quite true	quite true	quite false	quite true	quite true	quite false	quite true
0.866085	woman	64	2	none	self employed	Bac + 3	married/free union			Craftsman, shopkeeper, entrepreneur		trading	125	4	never	never	never	at home	0	<15 minutes		never	34	totally false	totally false		totally true		totally true		totally false	totally true	totally true	quite false	quite false	quite false	quite false	totally false		totally false	totally false	quite false	quite true	quite true		totally false		totally false	quite true
0.828893	man	41	5 and more	3	full time	Bac + 3	married/free union	Over 36.000 €	Senior managers		100 to 499 people	other services	164	39	rarely	rarely	rarely	open space	20	16 to 30 minutes	no	never	0	quite false	quite false	quite false	quite false	quite false	quite false	quite false	quite false	quite false	quite false	quite false	quite false	quite false	quite false	quite false	quite false	quite false	quite false	quite false	quite false	quite false	quite false	quite false	quite false	quite false	quite false
0.771008	man	48	4	none	full time	Bac + 2	married/free union	15 to 24.000 €	Service and office worker		9 people or less	other services	300	50	Very often	Very often	Very often	other	0	<15 minutes	no	never	9	quite false	totally true	quite true	quite true	totally true	totally true	quite false	quite true	totally true	totally true	quite true	totally true	quite true	quite true	quite false	totally true	quite false	totally true	totally true	quite true	totally true	quite true	totally true	quite false	totally true	totally true
1.05919	man	38	2	none	full time	Bac + 3	En union libre	under 15.000 €	Workers		100 to 499 people	Industry	110	35	often	rarely	Very often	production or workshop	30	16 to 30 minutes	no	2 to 4 periods	11	quite true	totally false	quite true	totally false	quite true	quite true	totally false	totally false	quite true	quite false	totally false	quite false	quite true	totally false	quite false	quite false	quite false	quite true	quite false	quite true	totally true	quite true	totally false	quite true	quite false	quite true
0.750194	man	48	4	2	full time	Bac + 3	married/free union	Over 36.000 €	Service and office worker		500 people or more	Education, health and social work	173	39	rarely	never	rarely	production or workshop	60	46 to 60 minutes	no	1 period	17	totally false	quite false	quite false	quite false	quite false	quite false	quite false	quite true	quite true	quite false	quite true	quite true	quite false	totally true	quite true	totally false	quite false	quite false	quite true	quite true	quite false	quite false	totally true	quite false	totally false	quite true
1.49506	woman	39	3	none	full time	Baccalaureate degree	alone	24 to 36.000 €	Service and office worker		9 people or less	Education, health and social work	216	37	Very often	never	never	Commercial permises	10	<15 minutes	a half day per week	never	8	quite false	quite true	quite true	quite true	quite true	totally true	totally false	quite true	quite true	quite false	quite true	quite true	quite true	totally false	totally false	quite true	totally false	quite true	totally true	totally true	totally true	quite true	quite true	quite false	quite false	quite true
0.539528	woman	34	2	none	full time	Bac + 3	En union libre	Over 36.000 €	Senior managers		500 people or more	Insurance and real estate	6	40	never	never	never	open space	55	46 to 60 minutes	no	never	18	totally false	quite true	quite false	quite false	quite false	quite true	quite false	quite false	quite true	quite true	quite false	quite false	quite true	quite false	quite true	quite false	quite true	quite true	totally false	quite false	quite true	totally false	quite false	quite false	quite false	quite true
0.307736	man	39	2	none	full time	Bac + 2	married/free union	24 to 36.000 €	Senior managers		500 people or more	Education, health and social work	24	39	rarely	rarely	rarely	open space	50	46 to 60 minutes	1 day per week	never	67	quite false	quite false	quite true	quite true	quite false	quite true	totally false	quite true	quite true	quite false	quite true	quite false	quite true	quite false	quite false	quite true	quite false	quite false	quite true	quite true	quite true	quite true	quite true	quite false	quite false	quite true
1.78994	man	25	4	none	full time	< baccalaureate degree	alone	Over 36.000 €	Workers		9 people or less	Industry	24	35	never	never	never	production or workshop	15	<15 minutes	no	2 to 4 periods	7	quite true	totally true	totally false	totally false	quite false	quite false	quite true	quite true	quite true	totally true	quite true	quite false	quite false	quite true	quite true	quite false	quite false	quite false	totally true	quite false	quite false	quite false	quite true	quite true	quite false	quite false
1.14151	woman	44	5 and more	4 and more	full time	Baccalaureate degree	married/free union	24 to 36.000 €	Service and office worker		100 to 499 people	Education, health and social work	0	50	Very often	Very often	Very often	other	0	<15 minutes	no	never	9	quite false	quite true	quite true	quite true	quite true	totally true	quite false	totally false	quite true	quite true	quite false	quite false	quite true	quite false	totally false	quite true	totally false	quite true	quite true	quite true	quite true	totally false	quite false	totally false	quite true	quite true
1.04474	man	48	4	2	self employed	Bac + 3	En union libre	Over 36.000 €		Senior managers		other services	240	45	Very often	never	often	at customers	60	46 to 60 minutes	more than one day a week	2 to 4 periods	14	totally false	quite false		totally true		totally true		quite false	totally true	quite true	quite true	totally false	totally true	totally false	quite false		quite false	quite true	quite false	totally true	quite true		quite true		quite true	totally true
1.09543	man	56	2	none	part time	Bac + 3	En union libre	under 15.000 €	Workers		10 to 49 people	Transports	231	26	never	never	often	other	20	16 to 30 minutes	no	never	31	quite true	totally true	totally false	totally false	totally false	quite false	quite true	totally false	quite true	quite false	quite false	quite false	totally false	quite true	totally true	totally false	totally true	quite false	totally true	quite false	quite true	totally false	quite true	quite false	quite true	quite false
1.79339	woman	35	4	2	full time	Bac + 2	En union libre	24 to 36.000 €	Technician and associate professional		9 people or less	Education, health and social work	139	36	Very often	never	never	other	30	16 to 30 minutes	no	never	31	quite true	quite true	quite false	totally false	quite false	quite true	quite false	quite false	quite true	quite true	quite true	quite true	quite false	quite false	quite false	quite false	quite false	quite true	totally true	quite true	quite false	totally false	quite true	totally true	totally false	quite false
0.853512	woman	61	2	none	full time	Baccalaureate degree	married/free union	24 to 36.000 €	Service and office worker		50 to 99 people	Industry	190	35	never	never	rarely	Commercial permises	35	31 to 45 minutes	no	1 period	11	quite false	quite true	quite true	quite true	quite true	quite true	quite false	quite false	quite true	quite true	quite false	quite false	quite true	quite false	quite false	quite true	quite false	quite true	quite false	quite false	quite true	quite true	quite true	quite false	quite false	quite true
0.926735	woman	48	4	2	full time	Bac + 2	married/free union	24 to 36.000 €	Service and office worker		50 to 99 people	Insurance and real estate	222	35	rarely	never	never	flex office	105	>1h30	no	never	44	quite true	quite true	totally false	totally false	quite false	quite false	quite false	quite true	quite true	quite false	totally true	quite true	totally false	quite true	quite true	totally false	quite false	totally false	quite true	quite false	quite false	totally false	quite true	quite true	quite false	totally false
1.0289	woman	50	4	1	full time	Bac + 2	married/free union		Service and office worker		10 to 49 people	Transports	68	100	never	never	rarely	at home	0	<15 minutes		2 to 4 periods	42	quite false	quite true	quite true	quite false	quite false	totally true	quite false	quite false	totally true	totally true	totally true	totally true	quite false	quite true	quite false	quite false	totally false	quite true	quite false	quite true	quite true	quite false	quite false	quite false	totally false	quite true
1.01601	woman	57	3	none	full time	Bac + 3	married/free union	Over 36.000 €	Technician and associate professional		10 to 49 people	Education, health and social work	216	30	never	never	never	other	45	31 to 45 minutes	no	never	10	quite false	quite true	quite true	quite false	quite true	quite true	totally false	quite false	totally true	quite false	quite false	quite true	quite true	quite false	quite false	quite true	quite false	quite true	quite true	quite true	quite true	quite true	quite true	quite false	quite false	quite true
0.629957	woman	48	4	2	self employed	< baccalaureate degree	married/free union	15 to 24.000 €		Craftsman, shopkeeper, entrepreneur	9 people or less	trading	19	5	Very often	never	often	external site	5	<15 minutes	no	never	14	quite true	quite true		totally true		totally true		quite false	totally true	quite true	quite false	totally false	totally true	totally false	totally false		totally false	totally false	quite false	quite true	quite true		totally false		quite false	quite true
1.38389	man	37	2	none	full time	Baccalaureate degree	En union libre	15 to 24.000 €	Service and office worker		9 people or less	trading	144	40	Very often	never	rarely	Commercial permises	45	31 to 45 minutes	no	1 period	43	quite false	quite true	quite false	quite false	quite false	quite true	totally false	quite true	quite true	totally true	quite false	quite false	quite true	quite false	quite true	totally true	quite true	quite true	quite false	quite true	quite false	totally false	quite true	quite false	totally true	quite true
0.775767	man	48	1	none	full time	< baccalaureate degree	alone	under 15.000 €	Service and office worker		10 to 49 people	other services	7	35	never	never	rarely	other	360	>1h30	more than one day a week	2 to 4 periods	8	quite false	quite true	quite true	quite false	quite true	quite true	quite false	quite true	quite true	quite true	quite false	quite true	quite true	quite true	quite false	quite true	quite true	quite true	quite true	quite true	quite true	quite false	quite true	quite false	quite false	quite true
1.08734	man	23	1	none	full time	Bac + 3	alone	15 to 24.000 €	Senior managers		500 people or more	Education, health and social work	3	35	never	never	never	Individual office	40	31 to 45 minutes	no	never	14	quite true	totally false	quite true	quite true	totally true	quite false	quite true	quite false	totally true	quite false	quite true	totally false	quite true	quite true	quite true	quite true	totally false	totally false	quite false	quite true	quite true	quite true	quite true	quite true	quite false	quite true
0.837505	man	46	1	none	full time	Baccalaureate degree	alone		Service and office worker		100 to 499 people	other services	40	35	Very often	never	often	other	15	<15 minutes	no	1 period	7	quite false	quite false	quite true	quite true	quite true	quite true	totally false	quite false	totally true	totally false	quite false	quite true	totally true	quite false	quite false	quite true	totally false	quite false	totally false	quite true	totally true	quite true	quite true	totally false	totally false	quite true
1.03237	woman	50	3	none	full time	Bac + 2	alone	15 to 24.000 €	Service and office worker		10 to 49 people	trading	119	35	never	never	never	other	20	16 to 30 minutes	no	1 period	4	quite true	quite true	totally false	totally false	totally false	quite true	quite true	quite true	quite false	quite true	totally true	totally true	totally false	totally true	totally true	totally false	totally false	totally false	totally true	quite true	quite true	totally false	quite true	quite true	quite false	totally false
0.896179	man	59	1	none	full time	< baccalaureate degree	married/free union	Over 36.000 €	Technician and associate professional		500 people or more	other services	36	40	never	never	never	open space	120	>1h30	1 day per week	never	0	quite false	quite true	quite true	quite true	quite true	quite true	totally false	quite false	quite true	totally false	quite true	totally false	quite true	quite false	totally false	quite true	quite true	quite true	quite true	quite true	quite true	quite true	quite false	quite true	quite false	quite true
1.54987	man	34	4	2	self employed	Bac + 2	En union libre	Over 36.000 €		Craftsman, shopkeeper, entrepreneur	10 to 49 people	Industry	126	60	rarely	rarely	often	Individual office	15	<15 minutes	no	never	20	totally true	quite true		quite true		quite true		totally true	totally true	quite false	quite true	quite true	quite true	quite true	totally true		quite true	quite true	totally true	quite true	totally true		quite true		quite true	quite true
1.568	woman	38	4	2	full time	Bac + 3	married/free union	Over 36.000 €	Senior managers		9 people or less	Education, health and social work	97	40	rarely	never	never	open space	45	31 to 45 minutes	a half day per week	2 to 4 periods	47	quite false	totally true	totally false	quite false	quite false	quite true	totally false	totally true	quite true	totally true	totally true	quite false	quite true	quite false	quite true	quite false	quite true	totally false	quite true	quite true	quite true	totally false	quite true	quite true	quite true	quite true
0.914488	woman	56	4	2	full time	Bac + 2	En union libre	Over 36.000 €	Technician and associate professional		50 to 99 people	other services	270	38	never	never	never	Individual office	40	31 to 45 minutes	no	2 to 4 periods	40	quite false	totally true	quite false	quite false	quite false	quite true	quite false	totally true	quite true	quite true	totally true	quite false	quite true	quite true	quite false	quite true	totally false	quite true	quite true	quite true	quite true	quite true	quite true	totally true	quite false	quite true
1.72974	woman	29	1	none	full time	Bac + 3	alone	15 to 24.000 €	Service and office worker		9 people or less	other services	48	40	often	rarely	often	Individual office	15	<15 minutes	no	never	6	quite false	quite false	quite false	quite false	quite false	quite false	quite true	quite true	quite true	quite false	quite false	quite false	quite false	quite false	quite true	quite true	totally false	quite true	quite true	quite false	quite true	quite false	quite true	quite false	quite false	quite true
1.34125	man	29	3	1	full time	Baccalaureate degree	alone	24 to 36.000 €	Technician and associate professional		9 people or less	Education, health and social work	96	45	Very often	Very often	Very often	at customers	500	>1h30	1 day per week	never	11	quite true	quite true	quite true	quite true	totally true	totally true	totally true	quite true	quite true	quite true	quite false	quite true	totally true	totally true	quite true	totally true	quite true	quite true	quite false	quite true	quite true	quite true	quite true	quite false	totally false	quite true
0.972964	woman	54	1	none	full time	Bac + 2	alone	24 to 36.000 €	Technician and associate professional		9 people or less	Education, health and social work	240	35	rarely	never	rarely	Individual office	40	31 to 45 minutes	no	never	50	totally true	totally true	totally false	totally false	totally false	totally false	totally true	totally false	totally true	totally false	quite false	totally false	totally false	quite true	totally true	totally false	totally false	totally false	totally false	totally false	quite true	totally false	totally false	totally false	totally false	totally false
0.739079	man	46	4	2	full time	Bac + 2	En union libre		Senior managers		100 to 499 people	Industry	240	40	rarely	never	never	Individual office	15	<15 minutes	no	never	16	quite false	quite false	quite true	quite true	quite true	quite true	quite false	quite true	quite true	quite false	totally true	quite true	quite true	quite false	quite false	quite true	totally false	quite true	quite false	totally true	quite true	quite true	quite true	quite false	quite true	quite true
1.2053	woman	35	4	2	full time	< baccalaureate degree	married/free union	24 to 36.000 €	Service and office worker		500 people or more	other services	122	39	rarely	never	never	open space	70	1h to 1h30	no	never	10	quite true	quite true	quite true	quite false	quite true	quite false	quite false	quite false	quite false	quite true	quite false	quite true	quite false	quite false	quite true	quite true	quite true	quite true	quite false	quite false	quite true	quite true	quite false	quite false	quite true	quite false
1.15181	woman	29	3	1	full time	Baccalaureate degree	married/free union	24 to 36.000 €	Service and office worker		100 to 499 people	Education, health and social work	96	35	Very often	Very often	Very often	at customers	10	<15 minutes	no	1 period	6	quite false	quite true	quite true	totally false	quite false	quite false	totally false	quite true	quite true	quite false	quite true	quite true	quite false	quite false	quite true	quite false	totally false	quite true	totally true	quite true	totally false	totally false	quite false	quite true	totally true	quite false
1.43588	woman	43	2	none	full time	< baccalaureate degree	married/free union		Workers		10 to 49 people	building	360	8	never	never	never	at customers	80	1h to 1h30	no	never	0	totally false	totally false	totally false	totally false	totally false	totally false	totally false	totally false	totally false	totally false	totally false	totally false	totally false	totally false	totally false	totally false	totally false	totally false	totally false	totally false	totally false	totally false	totally false	totally false	totally false	totally false
0.959755	woman	59	2	none	full time	< baccalaureate degree	alone	15 to 24.000 €	Service and office worker		500 people or more	Education, health and social work	493	35	never	never	never	open space	20	16 to 30 minutes	no	never	17	quite false	quite true	quite false	quite false	quite false	quite true	totally false	quite false	totally true	quite false	quite false	quite false	quite false	quite false	quite false	quite false	totally false	quite true	quite false	quite true	quite true	quite true	quite false	totally false	totally false	quite true
0.412614	man	28	3	1	full time	Baccalaureate degree	En union libre	24 to 36.000 €	Service and office worker		500 people or more	Industry	12	35	rarely	never	rarely	open space	15	<15 minutes	no	2 to 4 periods	20	totally true	totally true	quite true	quite false	quite true	quite true	quite false	quite false	quite true	totally true	quite true	quite false	totally true	quite false	quite false	quite true	quite false	quite false	quite true	quite false	quite true	quite true	quite false	quite false	quite false	quite true
0.86475	man	43	4	2	full time	Bac + 3	married/free union	Over 36.000 €	Technician and associate professional		10 to 49 people	other services	116	37	never	never	never	Individual office	70	1h to 1h30	no	1 period	33	quite false	quite true	quite true	quite true	quite false	quite true	totally false	quite false	totally true	totally true	totally false	totally false	quite true	quite false	quite false	quite true	totally false	quite true	quite false	quite true	quite true	quite false	quite true	quite false	totally false	quite true
3.58281	woman	24	1	none	full time	Bac + 3	alone	15 to 24.000 €	Senior managers		10 to 49 people	Industry	1	35	never	never	never	Individual office	0	<15 minutes	no	2 to 4 periods	16	quite true	quite true	quite true	quite true	quite true	totally true	totally false	quite false	totally true	quite false	totally false	totally false	totally true	totally false	totally false	totally true	totally false	totally true	quite true	quite true	totally true	quite true	totally false	totally false	totally false	totally true
0.969391	man	30	3	1	full time	Bac + 3	married/free union	Over 36.000 €	Senior managers		10 to 49 people	other services	84	39	never	never	never	open space	30	16 to 30 minutes	no	never	13	totally false	totally true	quite true	quite true	totally true	totally true	totally false	quite true	totally true	quite true	quite true	totally false	totally true	quite false	totally false	quite true	totally false	quite true	quite true	quite true	totally true	quite true	quite true	quite false	quite false	totally true
0.403197	woman	38	3	1	full time	Bac + 3	married/free union	Over 36.000 €	Senior managers		500 people or more	other services	120	39	never	never	never	open space	60	46 to 60 minutes	no	1 period	0	quite false	quite false	quite false	totally false	quite false	quite true	quite false	quite false	quite true	quite true	quite false	totally false	quite true	quite true	totally false	quite true	quite false	quite true	quite false	quite true	quite true	totally false	quite false	quite false	quite false	quite true
1.0232	woman	39	4	2	part time	Bac + 2	married/free union	24 to 36.000 €	Service and office worker		500 people or more	other services	148	35	never	never	never	Individual office	35	31 to 45 minutes	no	never	8	quite true	quite true	quite true	quite false	quite true	totally false	totally false	quite true	quite true	quite true	quite true	quite true	quite true	quite false	quite true	quite true	quite false	quite false	quite false	quite true	quite false	quite true	quite true	quite true	quite true	quite true
0.85306	man	36	3	1	full time	Baccalaureate degree	married/free union	24 to 36.000 €	Service and office worker		10 to 49 people	trading	89	35	Very often	never	rarely	Commercial permises	150	>1h30	no	1 period	15	totally true	quite true	totally false	totally false	quite false	totally false	quite true	totally true	totally true	quite false	totally true	totally true	quite false	quite true	quite true	totally false	quite true	totally false	totally true	quite false	totally false	quite true	quite true	quite true	totally true	quite false
0.44447	woman	59	3	none	full time	< baccalaureate degree	married/free union	Over 36.000 €	Service and office worker		500 people or more	Insurance and real estate	485	37	never	never	never	Individual office	180	>1h30	no	never	18	totally true	quite true	totally false	totally false	totally false	quite false	quite true	totally false	quite false	totally false	totally false	quite true	totally false	quite true	totally true	totally false	totally true	totally false	quite true	totally false	quite true	totally false	quite false	totally false	quite false	quite false
0.941397	woman	51	3	none	full time	< baccalaureate degree	married/free union		Service and office worker		100 to 499 people	trading	24	38	often	never	often	Commercial permises	20	16 to 30 minutes	no	2 to 4 periods	4	quite true	totally true	totally false	quite true	quite false	quite false	quite false	quite false	quite false	quite false	quite true	quite true	quite false	quite true	quite false	quite true	totally false	quite true	quite true	quite true	quite false	totally false	quite true	quite true	totally true	quite true
0.41607	man	31	2	none	full time	Bac + 3	En union libre	Over 36.000 €	Senior managers		500 people or more	Industry	23	40	never	never	never	open space	25	16 to 30 minutes	no	never	6	quite false	quite false	quite true	quite false	quite false	quite false	quite true	quite true	quite false	quite true	quite true	quite false	quite false	quite false	quite true	quite true	quite false	quite false	quite false	totally true	quite true	quite true	quite true	totally true	quite true	quite false
1.00684	woman	38	4	2	full time	Bac + 3	married/free union	Over 36.000 €	Senior managers		100 to 499 people	other services	122	39	never	never	never	Individual office	30	16 to 30 minutes	no	never	17	quite false	quite false	quite true	quite false	quite true	quite false	quite false	totally false	quite false	quite true	quite false	totally false	quite true	quite false	quite false	quite true	totally false	totally false	quite true	quite false	totally true	quite true	quite true	quite false	totally false	quite false
0.959755	woman	51	5 and more	1	full time	Bac + 2	married/free union	Over 36.000 €	Service and office worker		500 people or more	other services	46	45	Very often	Very often	Very often	Individual office	601	>1h30	no	1 period	11	quite true	totally true	totally false	totally false	totally false	quite false	quite true	quite true	quite true	totally true	totally true	quite true	quite false	quite true	totally true	totally false	quite false	quite false	totally true	quite false	quite false	quite false	quite true	quite true	totally true	quite false
0.828893	man	43	1	none	full time	Bac + 2	alone	Over 36.000 €	Senior managers		500 people or more	other services	170	39	never	never	never	Individual office	10	<15 minutes	no	2 to 4 periods	16	quite false	quite true	quite false	quite true	quite true	quite true	totally true	quite true	quite true	quite true	quite false	quite false	quite true	quite false	quite true	quite false	quite false	quite true	quite true	quite true	quite true	quite false	quite true	quite true	quite false	quite true
0.773111	man	53	4	2	full time	Baccalaureate degree	married/free union	15 to 24.000 €	Service and office worker		50 to 99 people	other services	240	38	never	never	never	open space	20	16 to 30 minutes	no	2 to 4 periods	12	quite true	totally true	quite true	quite true	quite true	totally true	totally false	quite true	totally true	totally true	quite false	quite true	quite true	quite false	totally true	totally true	quite false	totally true	totally true	quite true	totally true	quite true	quite true	quite false	quite false	quite true
0.893426	man	47	2	none	full time	Bac + 3	married/free union	Over 36.000 €	Senior managers		500 people or more	other services	168	45	never	never	Very often	Individual office	90	1h to 1h30	1 day per week	1 period	14	quite true	totally true	totally false	quite false	totally false	quite false	quite false	totally true	totally true	totally true	totally true	totally true	quite true	quite true	totally true	totally false	totally true	totally false	quite true	quite true	quite false	totally false	totally true	totally true	totally true	quite true
0.634502	woman	55	2	none	self employed	Bac + 2	alone	under 15.000 €		Craftsman, shopkeeper, entrepreneur		trading	65	35	rarely	never	never	at home	315	>1h30		never	21	quite false	quite false		quite true		quite false		quite true	quite false	quite true	quite false	quite true	quite true	quite true	quite false		quite false	quite false	quite true	quite true	quite false		quite false		quite true	quite false
1.13752	man	34	4	2	full time	Bac + 3	married/free union	Over 36.000 €	Workers		50 to 99 people	Industry	96	35	never	never	never	open space	30	16 to 30 minutes	no	2 to 4 periods	21	quite true	quite true	quite false	quite true	quite true	quite true	quite false	quite true	quite true	quite true	quite true	quite false	quite true	quite true	quite false	quite false	quite false	quite true	quite true	quite true	quite true	quite false	quite true	quite false	quite false	quite true
1.15653	man	54	2	none	full time	Bac + 2	En union libre	Over 36.000 €	Senior managers		9 people or less	trading	26	50	Very often	rarely	often	at home	45	31 to 45 minutes		1 period	1	totally true	totally true	totally true	totally true	totally true	totally true	totally true	totally true	totally true	totally true	totally true	totally true	totally true	totally true	totally true	totally true	totally true	totally true	totally true	totally true	totally true	totally true	totally true	totally true	totally true	totally true
0.932187	man	54	3	none	full time	< baccalaureate degree	married/free union	Over 36.000 €	Technician and associate professional		10 to 49 people	Industry	36	50	often	rarely	rarely	Individual office	180	>1h30	a half day per week	1 period	11	totally false	totally true	totally true	totally true	totally true	quite true	totally false	quite true	quite true	quite false	quite true	quite true	totally true	quite false	totally true	quite true	quite true	quite true	quite true	totally true	totally true	quite true	quite true	totally false	totally false	quite true
0.579486	woman	41	4	2	self employed	Bac + 3	married/free union			Technician and associate professional Service and office worker Workers	9 people or less	Education, health and social work	60	35	never	never	never	at home	0	<15 minutes		1 period	10	totally false	totally true		totally false		quite false		quite false	quite true	totally true	totally false	totally false	quite true	totally false	totally false		totally false	totally false	totally true	quite true	totally true		quite true		totally false	totally true
0.739479	man	50	2	none	full time	Bac + 2	married/free union	24 to 36.000 €	Technician and associate professional		100 to 499 people	building	18	40	never	never	rarely	Individual office	30	16 to 30 minutes	no	>4	12	totally false	quite false	quite false	quite true	quite true	totally true	totally false	quite false	quite true	quite true	quite false	quite false	quite true	quite false	totally false	quite true	totally false	totally true	quite true	totally true	quite true	quite false	quite true	quite false	quite false	totally true
1.40272	woman	46	5 and more	3	full time	< baccalaureate degree	En union libre	under 15.000 €	Workers		10 to 49 people	Industry	77	39	often	never	rarely	production or workshop	5	<15 minutes	no	1 period	17	quite true	totally true	quite false	quite true	quite true	quite true	quite false	quite false	quite true	totally true	totally false	quite false	quite false	totally true	quite false	quite false	totally false	quite true	quite true	quite true	quite false	quite true	quite true	quite false	quite false	quite true
1.70819	woman	33	3	1	full time	Bac + 3	married/free union	Over 36.000 €	Senior managers		9 people or less	trading	94	35	Very often	rarely	never	Commercial permises	30	16 to 30 minutes	no	never	20	quite true	quite false	quite true	quite false	quite false	quite true	quite false	quite true	quite true	quite true	quite true	quite false	quite false	quite false	quite false	quite true	quite false	quite true	quite true	quite true	quite true	quite false	quite true	quite false	quite true	quite true
0.995552	man	50	4	2	full time	Baccalaureate degree	En union libre	15 to 24.000 €	Workers		100 to 499 people	other services	2	32	never	never	never	at customers	15	<15 minutes	no	2 to 4 periods	24	quite true	quite true	totally false	quite false	quite true	quite true	totally false	quite false	totally true	totally true	quite true	quite false	quite true	quite true	quite false	quite true	quite false	quite true	totally true	quite true	totally true	totally false	totally false	quite false	quite false	quite true
1.07263	man	30	3	1	full time	Bac + 3	married/free union	Over 36.000 €	Technician and associate professional		10 to 49 people	Education, health and social work	51	44	Very often	Very often	Very often	at home	10	<15 minutes		1 period	62	quite false	totally true	totally false	totally false	totally false	quite false	totally false	totally true	totally false	totally true	totally true	totally true	totally false	totally true	quite false	totally false	totally false	totally false	totally true	totally true	totally true	totally false	totally true	totally true	totally true	totally false
1.16274	woman	31	4	2	full time	Bac + 3	married/free union	Over 36.000 €	Technician and associate professional		500 people or more	Education, health and social work	120	38	rarely	never	rarely	open space	180	>1h30	no	never	17	totally false	quite true	quite false	quite true	quite true	quite true	quite true	quite true	quite true	totally true	quite true	quite false	quite true	quite false	quite false	quite true	totally true	quite true	quite false	quite true	quite true	quite true	quite true	quite false	quite false	quite true
0.834929	man	51	2	none	full time	Bac + 2	married/free union		Senior managers		50 to 99 people	Industry	13	39	never	never	rarely	open space	90	1h to 1h30	no	2 to 4 periods	39	totally false	quite true	totally false	quite false	quite false	totally false	totally false	totally true	quite false	totally true	totally true	totally true	quite true	quite true	quite true	quite false	totally true	quite false	quite true	quite true	quite false	quite false	quite true	quite true	quite true	quite false
1.33659	woman	42	3	2	full time	Bac + 2	alone	15 to 24.000 €	Workers		50 to 99 people	other services	228	38	Very often	never	rarely	production or workshop	25	16 to 30 minutes	no	never	73	totally true	totally true	totally false	totally false	totally false	totally false	quite false	totally true	totally false	totally true	totally true	totally true	quite true	totally false	totally true	totally false	quite false	totally false	totally true	totally false	totally false	totally true	totally true	totally false	totally true	totally false
0.449938	woman	51	2	none	full time	Bac + 2	alone	24 to 36.000 €	Technician and associate professional		500 people or more	trading	118	38	never	never	never	open space	50	46 to 60 minutes	no	1 period	12	totally false	totally false	quite true	totally false	quite false	quite true	totally false	totally true	totally true	quite false	quite false	totally false	quite true	totally false	totally false	quite true	totally false	quite true	totally true	quite true	totally true	quite false	quite false	quite false	totally false	totally true
1.83215	woman	49	5 and more	2	self employed	Bac + 2	En union libre			Farmers		other services	305	45	Very often	never	Very often	external site	5	<15 minutes	no	never	9	quite false	quite false		totally true		totally true		quite true	quite true	quite true	totally true	quite false	totally true	quite false	quite false		totally false	quite true	totally true	totally true	totally true		quite true		totally true	quite true
1.15235	woman	46	3	2	full time	Bac + 3	alone	24 to 36.000 €	Technician and associate professional		10 to 49 people	Education, health and social work	149	26	never	never	never	other	10	<15 minutes	no	never	13	totally false	totally false	quite false	quite true	quite false	quite true	totally false	quite false	quite true	totally false	quite false	quite false	quite true	quite true	quite false	totally false	totally false	quite true	quite false	quite true	quite false	quite false	quite false	quite true	totally false	quite true
1.67838	woman	29	2	1	part time	Bac + 2	En union libre	under 15.000 €	Service and office worker		9 people or less	Education, health and social work	48	22	never	never	never	other	3	<15 minutes	no	2 to 4 periods	38	quite false	quite true	totally true	quite true	totally true	totally true	totally false	quite false	quite true	totally true	quite false	totally false	totally true	totally false	totally false	totally true	totally false	totally true	quite false	totally true	totally true	quite false	quite true	totally false	totally false	totally true
0.729932	man	54	4	2	full time	Bac + 2	married/free union	Over 36.000 €	Technician and associate professional		50 to 99 people	Education, health and social work	144	35	rarely	never	never	Individual office	30	16 to 30 minutes	no	never	8	totally false	quite false	quite false	quite false	quite false	quite false	quite false	quite false	quite true	quite false	quite false	quite false	quite true	quite false	quite false	quite false	quite false	quite false	quite false	quite true	quite true	quite true	quite true	quite false	quite false	quite true
0.417581	man	33	4	2	full time	Bac + 2	married/free union		Technician and associate professional		500 people or more	Industry	12	37	rarely	never	never	open space	45	31 to 45 minutes	no	1 period	0	totally true	totally false	totally false	quite false	quite false	quite true	quite false	quite false	totally true	totally false	quite true	totally true	quite true	quite false	quite true	totally true	quite true	quite true	quite true	totally false	quite true	quite false	totally true	quite true	totally false	totally false
0.316431	man	42	5 and more	3	full time	Bac + 2	married/free union	24 to 36.000 €	Service and office worker		500 people or more	Education, health and social work	74	35	rarely	never	never	Individual office	80	1h to 1h30	no	1 period	6	quite true	quite false	quite true	quite false	totally true	totally true	quite true	quite false	totally true	totally true	totally false	totally false	quite true	quite false	totally false	totally true	totally true	quite true	totally false	quite true	totally true	totally true	totally false	totally false	totally false	totally true
0.862256	man	51	3	1	self employed	Bac + 3	En union libre	Over 36.000 €		Craftsman, shopkeeper, entrepreneur		other services	135	65	Very often	often	Very often	Individual office	30	16 to 30 minutes	1 day per week	never	20	quite false	quite true		totally true		totally true		totally true	quite false	totally true	totally true	quite true	quite true	totally true	quite false		quite false	quite true	totally true	quite false	quite true		quite false		totally true	totally true
0.883168	man	27	3	1	full time	Bac + 3	married/free union	Over 36.000 €	Senior managers		100 to 499 people	other services	2	40	rarely	never	rarely	at customers	50	46 to 60 minutes	a half day per week	never	11	totally false	quite true	quite true	quite true	quite true	quite true	totally false	quite true	quite true	quite true	totally true	totally false	quite true	totally true	totally false	quite true	quite true	totally true	quite true	quite true	quite true	quite true	quite true	quite false	quite true	quite true
0.99857	woman	43	4	2	part time	Bac + 3	En union libre	under 15.000 €	Service and office worker		100 to 499 people	Education, health and social work	144	15	Very often	never	never	at customers	30	16 to 30 minutes	no	2 to 4 periods	20	quite false	totally false	quite false	totally false	quite false	quite true	totally false	quite true	quite true	totally true	totally false	quite false	quite true	quite true	quite false	quite true	quite false	quite false	totally false	quite false	quite true	totally false	quite true	totally false	quite false	quite false
0.975521	woman	45	4	2	full time	Bac + 2	married/free union	24 to 36.000 €	Senior managers		50 to 99 people	Education, health and social work	120	35	never	never	often	Individual office	30	16 to 30 minutes	no	never	19	quite true	totally true	quite false	quite true	quite true	quite true	quite false	quite false	quite true	quite false	quite true	quite true	quite true	quite false	quite false	quite false	totally false	quite true	quite false	quite true	quite false	quite true	quite false	quite false	quite true	quite true
1.03237	woman	56	1	none	full time	< baccalaureate degree	alone	under 15.000 €	Service and office worker		10 to 49 people	other services	51	40	Very often	never	often	at customers	10	<15 minutes	no	>4	6	quite false	quite true	totally true	quite false	quite true	quite false	totally false	quite false	quite false	totally false	quite true	quite false	quite true	quite false	quite false	totally true	totally true	quite true	quite true	totally true	quite false	quite true	quite true	quite false	quite true	quite true
0.893426	man	58	2	none	full time	Bac + 3	married/free union	Over 36.000 €	Senior managers		10 to 49 people	other services	480	35	never	never	never	Individual office	20	16 to 30 minutes	no	never	17	quite false	quite false	quite true	quite false	quite false	quite false	quite false	quite true	quite false	quite true	quite false	totally false	quite true	quite false	quite false	quite true	totally false	quite true	quite false	quite true	quite true	quite false	quite false	quite false	quite false	quite true
0.971915	man	28	3	1	full time	Bac + 3	married/free union	24 to 36.000 €	Technician and associate professional		10 to 49 people	Industry	12	35	never	never	often	Individual office	60	46 to 60 minutes	no	never	27	quite false	totally true	quite false	quite true	quite false	quite true	quite false	quite true	quite true	quite false	totally true	quite true	quite true	totally true	quite false	quite true	quite true	quite true	quite true	quite true	quite true	quite true	quite true	quite true	totally true	quite true
1.32116	man	30	2	1	full time	< baccalaureate degree	alone	under 15.000 €	Service and office worker		9 people or less	other services	2	35	never	never	never	Commercial permises	30	16 to 30 minutes	no	1 period	4	quite true	quite true	quite true	quite false	quite true	quite true	quite false	quite true	totally true	quite false	quite false	quite false	quite true	quite false	quite false	quite true	quite false	quite false	quite true	totally true	quite true	quite true	quite false	quite false	totally false	quite true
0.854627	man	32	1	none	full time	Bac + 3	alone	24 to 36.000 €	Senior managers		100 to 499 people	Industry	76	39	rarely	rarely	rarely	open space	20	16 to 30 minutes	no	1 period	14	quite false	quite true	quite false	quite false	quite true	quite true	totally false	quite true	quite false	totally true	quite false	quite false	quite true	quite false	totally false	quite true	quite false	quite true	quite true	quite true	quite true	totally false	quite true	quite true	quite false	quite true
0.745917	man	45	3	1	full time	Baccalaureate degree	married/free union	15 to 24.000 €	Service and office worker		10 to 49 people	Transports	216	42	Very often	never	never	external site	20	16 to 30 minutes	no	never	20	totally true	totally true	quite false	totally false	totally false	quite false	quite false	quite true	quite false	totally true	totally true	quite true	totally false	quite true	totally true	totally false	quite false	quite false	totally true	quite true	quite false	quite false	quite true	totally true	quite true	quite false
0.358774	man	31	5 and more	3	full time	Bac + 2	married/free union	15 to 24.000 €	Service and office worker		500 people or more	Industry	13	39	never	rarely	never	open space	20	16 to 30 minutes	no	2 to 4 periods	24	totally false	quite true	quite true	quite true	quite true	quite true	totally true	quite true	quite true	quite false	quite false	totally false	quite true	quite false	totally false	quite true	quite false	quite true	quite true	quite true	totally true	quite true	quite true	quite false	totally false	quite true
0.320713	man	42	4	2	full time	Bac + 2	married/free union	15 to 24.000 €	Technician and associate professional		500 people or more	other services	4	35	rarely	never	Very often	open space	60	46 to 60 minutes	no	never	0	quite true	quite false	quite true	quite false	quite true	quite true	quite true	quite true	quite true	quite true	quite true	quite true	quite true	quite true	quite true	quite true	quite true	quite true	quite true	quite true	quite true	quite true	quite true	quite true	quite false	quite true
0.755593	man	54	3	none	full time	Baccalaureate degree	married/free union	Over 36.000 €	Technician and associate professional		500 people or more	Education, health and social work	113	38	rarely	never	rarely	Individual office	20	16 to 30 minutes	no	never	18	totally false	quite false	quite false	quite true	quite true	quite true	quite false	quite true	quite true	quite false	quite true	totally false	quite true	quite false	quite false	quite true	totally false	quite true	quite false	quite true	quite true	quite false	quite true	totally false	quite false	quite true
0.925467	man	31	3	none	part time	< baccalaureate degree	alone		Service and office worker		100 to 499 people	other services	40	26	often	never	never	other	5	<15 minutes	no	2 to 4 periods	0	quite true	quite false	quite false	quite false	quite true	quite true	quite false	quite false	quite true	quite true	quite false	quite false	quite true	quite false	quite false	quite true	totally false	quite true	quite false	totally true	quite true	quite false	quite false	quite false	quite false	quite true
1.05603	man	36	1	none	part time	< baccalaureate degree	alone	15 to 24.000 €	Workers		100 to 499 people	Transports	48	25	never	often	often	other	15	<15 minutes	no	>4	46	quite false	totally true	totally true	quite false	totally true	totally true	totally true	totally true	quite false	totally true	quite false	totally true	totally true	quite false	totally true	totally true	totally false	totally true	totally true	totally true	quite true	quite false	totally true	totally true	quite true	quite true
0.262901	man	62	3	none	full time	Bac + 2	married/free union	Over 36.000 €	Service and office worker		500 people or more	Industry	94	38	never	never	rarely	other	120	>1h30	no	1 period	18	quite false	quite true	quite false	quite false	quite true	quite false	totally false	quite true	quite true	totally false	quite true	quite false	quite true	quite true	quite false	quite true	quite true	quite true	totally true	quite true	quite true	quite false	quite true	quite false	quite false	quite true
0.678472	man	45	1	none	self employed	< baccalaureate degree	alone	under 15.000 €		Technician and associate professional Service and office worker Workers	9 people or less	other services	120	35	never	never	never	Individual office	600	>1h30	no	never	70	totally false	totally false		totally false		totally false		totally false	totally false	totally false	totally false	totally false	totally false	totally false	totally false		totally false	totally false	totally false	totally false	totally false		quite false		quite false	quite false
1.18981	man	40	4	2	full time	Bac + 3	married/free union	Over 36.000 €	Senior managers		9 people or less	other services	31	37	never	never	never	open space	90	1h to 1h30	1 day per week	never	0	quite false	quite false	quite false	quite false	quite false	quite false	quite true	quite true	quite true	quite true	totally false	quite false	quite false	quite false	quite true	totally false	totally true	quite true	quite false	quite false	quite true	totally true	quite true	quite false	quite false	quite false
0.897866	man	39	4	2	full time	Bac + 3	married/free union	Over 36.000 €	Senior managers		100 to 499 people	Industry	39	45	often	often	often	Commercial permises	35	31 to 45 minutes	1 day per week	never	16	quite true	quite true	quite true	totally true	quite true	quite true	totally true	quite true	totally true	quite false	totally true	quite true	quite true	totally true	quite false	quite true	quite true	quite true	totally true	totally true	quite true	quite true	quite true	totally true	totally true	quite true
0.361864	man	34	2	none	full time	Bac + 3	married/free union	Over 36.000 €	Senior managers		500 people or more	other services	90	35	rarely	never	rarely	open space	30	16 to 30 minutes	1 day per week	never	4	quite true	quite true	quite false	totally false	quite false	quite false	quite true	quite true	quite false	quite true	quite false	quite true	quite false	quite true	quite true	quite true	quite false	quite true	quite false	quite false	quite true	quite false	quite true	quite true	quite false	quite true
1.00524	woman	57	4	none	part time	Bac + 3	married/free union	Over 36.000 €	Senior managers		100 to 499 people	Education, health and social work	420	28	never	never	never	Individual office	15	<15 minutes	no	never	8	quite false	quite true	quite false	quite true	quite false	quite true	quite false	quite true	quite true	quite true	quite true	quite false	quite false	quite false	quite false	quite false	totally false	quite true	quite true	quite true	quite false	totally true	quite true	totally true	quite false	quite true
1.19689	woman	53	4	none	part time	Bac + 2	alone	24 to 36.000 €	Technician and associate professional		10 to 49 people	Education, health and social work	36	26	never	never	never	open space	90	1h to 1h30	no	2 to 4 periods	27	totally false	quite false	quite false	quite false	quite true	quite true	totally false	quite true	quite true	quite true	quite false	totally false	quite true	quite false	totally false	quite true	quite true	quite true	quite true	quite true	totally true	quite false	quite true	quite false	quite false	totally true
0.30894	man	42	4	2	full time	Baccalaureate degree	married/free union	Over 36.000 €	Technician and associate professional		500 people or more	other services	50	39	Very often	Very often	Very often	external site	12	<15 minutes	no	never	22	quite false	totally true	quite false	quite true	quite true	quite true	totally false	quite true	quite true	quite false	quite false	totally false	quite true	totally false	totally false	quite true	totally false	quite true	totally true	quite true	quite true	quite true	quite true	quite false	totally true	quite true
0.563773	woman	42	4	2	full time	Baccalaureate degree	En union libre	Over 36.000 €	Workers		500 people or more	Industry	216	39	rarely	never	rarely	production or workshop	30	16 to 30 minutes	no	>4	58	totally true	quite true	totally false	totally false	totally false	quite false	quite false	quite false	quite false	quite true	quite true	quite false	quite true	quite true	quite false	quite false	quite true	quite true	totally true	quite false	quite false	totally false	quite true	quite false	quite true	quite true
0.773111	man	50	4	none	full time	< baccalaureate degree	married/free union	24 to 36.000 €	Service and office worker		500 people or more	other services	193	36	rarely	never	rarely	Individual office	30	16 to 30 minutes	no	1 period	37	totally true	quite true	totally false	quite false	quite false	quite true	quite true	totally false	totally true	totally false	totally false	quite true	quite false	quite false	quite false	quite true	quite false	totally false	quite false	quite true	totally false	quite false	totally false	quite false	totally false	quite true
0.948272	man	38	2	none	full time	Bac + 3	married/free union	Over 36.000 €	Senior managers		100 to 499 people	Education, health and social work	18	40	rarely	never	never	Individual office	45	31 to 45 minutes	no	2 to 4 periods	11	totally false	totally false	quite false	quite true	quite true	quite true	totally true	quite false	totally true	quite false	quite true	totally false	quite true	totally false	quite false	quite true	totally false	quite true	totally false	totally true	quite true	quite true	quite true	totally false	totally false	quite true
1.07639	woman	54	3	none	full time	Baccalaureate degree	married/free union	Over 36.000 €	Service and office worker		100 to 499 people	other services	120	35	never	never	never	Individual office	5	<15 minutes	no	2 to 4 periods	0	quite false	quite true	quite false	quite false	quite false	totally true	quite false	quite false	quite true	quite true	quite true	quite false	quite false	quite true	quite true	quite true	totally false	quite false	quite true	quite true	quite true	quite false	quite true	quite true	quite false	quite true
1.03806	man	50	3	1	self employed	< baccalaureate degree	married/free union	15 to 24.000 €		Craftsman, shopkeeper, entrepreneur		building	242	50	rarely	never	often	at customers	20	16 to 30 minutes	no	1 period	16	quite false	quite true		quite true		quite true		quite true	totally true	quite true	quite true	quite false	totally true	totally false	totally false		quite false	totally true	quite true	quite true	totally true		quite true		quite false	totally true
1.30569	man	45	2	none	full time	Baccalaureate degree	married/free union		Service and office worker		9 people or less	trading	11	39	Very often	never	often	other	90	1h to 1h30	no	never	1	quite false	quite true	quite false	quite false	quite true	quite true	quite false	quite false	quite true	quite true	quite false	quite false	quite true	quite false	quite false	quite false	quite false	quite true	quite false	quite true	quite false	quite false	quite false	quite false	quite true	quite true
0.828893	man	40	2	none	full time	Bac + 3	married/free union		Senior managers		500 people or more	Education, health and social work	102	40	often	rarely	often	Individual office	35	31 to 45 minutes	no	never	11	totally false	quite false	totally false	quite true	quite false	quite true	totally false	quite true	totally true	totally true	totally true	totally false	quite true	totally false	totally false	quite true	totally false	quite true	totally false	totally false	quite false	quite false	quite true	totally false	totally false	quite true
0.470608	woman	29	2	none	full time	Bac + 3	En union libre	Over 36.000 €	Senior managers		500 people or more	Education, health and social work	127	40	never	never	never	open space	35	31 to 45 minutes	no	never	22	quite true	totally true	quite true	quite true	quite true	quite true	quite false	quite true	quite true	quite true	totally false	quite false	quite true	quite true	quite false	quite true	quite true	quite true	quite false	quite true	quite true	quite true	quite true	quite false	quite false	quite true
0.403028	woman	43	1	none	self employed	Baccalaureate degree	alone	under 15.000 €		Technician and associate professional Service and office worker Workers	9 people or less	Education, health and social work	3	50	Very often	rarely	rarely	at home	30	16 to 30 minutes		2 to 4 periods	14	quite false	totally true		totally true		totally true		totally false	quite true	totally true	totally false	quite true	quite true	quite false	totally false		quite false	quite true	totally true	totally true	quite true		quite false		totally true	totally true
1.00235	woman	59	2	none	full time	Bac + 3	married/free union	Over 36.000 €	Senior managers		10 to 49 people	Education, health and social work	420	45	Very often	rarely	Very often	Individual office	60	46 to 60 minutes	more than one day a week	2 to 4 periods	39	quite true	quite false	quite true	quite false	quite false	quite true	quite false	totally true	quite false	quite false	quite true	quite true	quite true	quite true	quite false	quite true	quite false	quite false	quite true	quite false	quite true	quite false	quite true	quite false	quite false	quite true
0.848473	man	45	5 and more	2	full time	Bac + 2	married/free union	24 to 36.000 €	Technician and associate professional		100 to 499 people	Industry	218	35	never	never	never	open space	130	>1h30	no	2 to 4 periods	15	quite false	quite true	quite true	quite true	quite true	quite true	quite true	quite true	quite false	quite false	quite true	quite true	quite true	quite true	totally true	quite false	totally true	quite false	quite false	quite false	quite false	quite false	quite true	quite true	quite true	quite true
1.47222	man	52	2	none	self employed	Bac + 2	married/free union	under 15.000 €		Senior managers		Education, health and social work	48	20	rarely	never	never	at home	0	<15 minutes		2 to 4 periods	4	quite false	quite false		quite true		quite true		quite true	quite true	quite true	quite false	quite true	quite true	quite false	quite false		totally false	quite true	quite false	quite true	quite true		quite true		quite true	quite true
0.861845	man	28	3	1	full time	Bac + 3	En union libre	Over 36.000 €	Technician and associate professional		100 to 499 people	building	60	39	never	never	rarely	external site	30	16 to 30 minutes	no	2 to 4 periods	16	quite false	quite false	quite true	quite false	quite true	quite false	quite false	quite true	quite true	quite true	totally true	quite false	totally true	quite true	quite true	quite true	quite true	quite true	quite true	totally true	quite true	quite true	quite true	quite true	quite true	quite true
1.20118	woman	29	2	none	full time	Bac + 3	En union libre	15 to 24.000 €	Senior managers		100 to 499 people	Education, health and social work	48	38	Very often	never	never	other	30	16 to 30 minutes	no	never	12	totally false	quite false	quite true	quite true	quite true	quite true	quite false	quite true	quite true	totally false	quite true	totally true	quite true	quite true	quite false	quite true	quite true	quite true	quite false	quite true	quite false	quite true	quite true	quite true	quite true	quite true
1.00802	woman	45	1	none	full time	Bac + 3	alone	15 to 24.000 €	Technician and associate professional		100 to 499 people	Education, health and social work	197	35	often	rarely	Very often	Individual office	30	16 to 30 minutes	a half day per week	1 period	8	quite false	quite true	quite true	quite false	quite true	totally true	totally false	quite true	totally true	quite false	quite true	quite false	quite true	quite false	quite false	quite false	totally false	quite true	quite true	totally true	quite false	totally true	quite true	quite false	quite true	totally true
1.4169	woman	54	4	none	full time	Baccalaureate degree	married/free union	Over 36.000 €	Service and office worker		9 people or less	trading	42	36	Very often	never	never	Commercial permises	30	16 to 30 minutes	no	never	13	quite false	quite false	quite true	quite false	quite true	quite true	quite false	quite false	quite true	quite true	quite false	quite false	quite true	quite true	quite false	quite true	quite false	quite true	quite false	quite true	quite true	quite true	quite false	quite false	quite true	quite true
1.98148	woman	30	5 and more	3	full time	Baccalaureate degree	married/free union	24 to 36.000 €	Service and office worker		9 people or less	other services	60	30	rarely	rarely	rarely	Individual office	45	31 to 45 minutes	a half day per week	never	44	quite false	totally false	quite true	totally true	quite false	quite false	quite false	quite false	quite false	quite true	totally false	totally true	totally true	totally true	quite false	quite true	totally false	quite true	quite true	quite true	quite true	totally false	quite true	quite false	quite true	quite false
1.01256	woman	41	1	none	part time	Bac + 3	alone	under 15.000 €	Technician and associate professional		100 to 499 people	Education, health and social work	204	15	often	never	never	other	120	>1h30	no	2 to 4 periods	41	quite false	quite true	totally false	totally false	totally false	quite false	totally true	quite false	totally false	totally true	quite false	quite false	totally false	quite true	totally true	totally false	totally true	quite false	quite true	quite true	totally false	totally false	quite true	quite false	quite true	quite false
0.776801	man	35	2	1	full time	Baccalaureate degree	alone	15 to 24.000 €	Service and office worker		100 to 499 people	other services	180	36	never	never	never	open space	30	16 to 30 minutes	no	never	0	quite false	quite false	quite true	quite true	quite true	quite true	quite true	quite false	quite true	quite true	quite true	quite false	quite true	quite false	quite false	quite true	quite false	quite true	quite false	quite true	quite true	quite false	quite true	quite true	quite true	quite true
0.745917	man	48	5 and more	3	part time	< baccalaureate degree	married/free union	Over 36.000 €	Service and office worker		50 to 99 people	Education, health and social work	240	30	rarely	never	never	open space	30	16 to 30 minutes	no	1 period	32	totally true	quite true	quite true	quite false	quite true	quite true	quite false	quite false	quite true	totally false	quite true	quite false	quite false	totally false	quite false	quite true	totally false	quite false	quite false	quite false	quite true	quite true	quite true	totally false	totally false	quite true
0.963716	man	50	2	none	full time	< baccalaureate degree	En union libre	24 to 36.000 €	Workers		100 to 499 people	Industry	156	37	rarely	never	rarely	production or workshop	25	16 to 30 minutes	no	>4	20	quite false	totally true	quite true	quite false	quite true	totally true	quite false	quite true	quite true	quite true	quite false	totally false	quite true	quite false	totally false	totally true	totally false	quite true	quite true	quite true	quite true	quite true	quite false	quite false	quite false	quite true
0.897978	man	32	5 and more	3	full time	< baccalaureate degree	married/free union	24 to 36.000 €	Service and office worker		500 people or more	other services	12	35	rarely	never	rarely	external site	10	<15 minutes	no	>4	11	quite false	quite true	quite false	quite false	quite false	quite true	totally false	quite false	totally true	quite true	totally false	quite false	quite true	totally false	quite false	quite false	quite false	quite false	quite false	quite true	quite true	totally true	quite false	totally false	totally false	quite false
0.726691	man	33	3	1	self employed	Bac + 3	married/free union	24 to 36.000 €		Craftsman, shopkeeper, entrepreneur	9 people or less	other services	50	55	often	never	rarely	Individual office	5	<15 minutes	no	1 period	22	totally false	quite false		totally true		totally true		quite true	totally true	totally true	quite true	totally false	totally true	totally false	totally false		totally false	totally true	quite true	quite true	totally true		quite true		quite false	quite true
0.76686	man	41	4	2	full time	Bac + 2	married/free union	24 to 36.000 €	Service and office worker		50 to 99 people	Transports	29	35	rarely	never	rarely	other	12	<15 minutes	no	never	10	totally false	quite true	quite true	quite true	quite true	quite true	quite true	quite false	totally true	quite true	totally true	quite true	quite true	quite true	quite true	quite true	quite true	quite true	quite true	quite true	quite true	totally true	quite true	quite true	totally true	quite true
1.15181	woman	29	2	none	full time	Bac + 3	En union libre		Service and office worker		500 people or more	Education, health and social work	60	35	often	rarely	Very often	Individual office	15	<15 minutes	no	1 period	43	totally false	totally true	quite false	totally true	quite false	quite true	totally false	totally true	quite true	totally true	quite true	totally true	quite true	quite false	totally false	totally false	totally false	quite true	totally true	totally true	totally false	totally true	totally true	quite true	totally true	quite true
0.6245	woman	40	2	1	self employed	Baccalaureate degree	alone	under 15.000 €		Craftsman, shopkeeper, entrepreneur		other services	60	20	Very often	never	often	at home	0	<15 minutes		2 to 4 periods	2	quite true	totally true		quite false		totally true		quite true	totally true	totally true	totally true	quite false	quite true	quite false	quite false		totally false	totally true	totally true	quite true	totally true		quite true		quite false	quite false
1.67838	woman	32	2	none	part time	Baccalaureate degree	En union libre	15 to 24.000 €	Service and office worker		9 people or less	building	60	19	never	never	never	Commercial permises	10	<15 minutes	no	>4	13	quite true	quite false	quite true	quite false	quite true	quite true	quite false	quite true	quite true	quite false	quite true	quite false	quite true	quite true	totally false	quite true	quite false	quite true	quite true	quite false	quite true	quite false	quite true	quite false	totally false	quite true
0.34478	man	53	2	none	full time	Bac + 3	married/free union	Over 36.000 €	Senior managers		500 people or more	other services	360	40	rarely	never	rarely	Individual office	20	16 to 30 minutes	no	never	7	quite false	quite true	quite false	quite false	quite true	quite true	totally false	quite true	totally true	quite true	quite false	quite false	quite true	quite false	totally false	quite true	totally false	quite true	quite false	quite true	quite true	quite false	quite true	quite false	quite false	quite true
1.03244	man	58	3	1	self employed	Baccalaureate degree	married/free union			Craftsman, shopkeeper, entrepreneur		other services	240	50	often	rarely	often	at home	120	>1h30		2 to 4 periods	14	totally false	quite false		totally true		quite false		totally true	quite false	quite true	totally true	quite true	quite true	quite false	quite true		quite false	quite false	quite true	quite true	quite false		totally true		quite false	quite false
1.40661	woman	31	3	none	full time	Bac + 3	alone		Service and office worker		10 to 49 people	other services	59	39	often	never	never	Commercial permises	30	16 to 30 minutes	no	never	10	quite false	quite false	quite false	totally false	totally false	quite true	totally false	quite false	totally true	totally true	quite false	quite false	quite true	quite false	quite false	quite false	quite false	totally true	quite false	totally true	totally true	quite true	quite false	totally false	quite false	totally true
0.941037	man	29	1	none	full time	< baccalaureate degree	alone	15 to 24.000 €	Technician and associate professional		10 to 49 people	other services	60	37	rarely	never	never	open space	20	16 to 30 minutes	no	2 to 4 periods	21	totally false	quite false	quite false	totally true	quite true	quite true	quite false	quite true	quite true	quite true	quite false	totally false	totally true	quite false	quite false	quite true	quite false	quite true	quite true	quite true	totally true	quite false	quite true	quite false	totally false	quite true
0.951136	man	44	3	1	full time	Bac + 3	En union libre	Over 36.000 €	Technician and associate professional		100 to 499 people	other services	276	60	rarely	rarely	rarely	open space	180	>1h30	no	never	17	quite false	quite true	quite true	quite true	quite true	quite true	quite true	quite true	quite true	quite true	quite true	quite true	quite true	quite true	quite true	quite true	quite true	quite true	quite true	quite true	quite true	quite true	quite true	quite true	quite true	quite true
1.47759	woman	53	2	none	part time	< baccalaureate degree	married/free union	Over 36.000 €	Technician and associate professional		9 people or less	Transports	300	28	often	never	never	Individual office	18	16 to 30 minutes	1 day per week	1 period	30	quite false	totally true	quite true	quite true	quite true	quite false	totally false	quite true	totally true	quite true	totally false	totally false	totally true	quite false	totally false	quite true	quite false	quite false	quite false	totally true	quite true	quite true	quite true	totally false	quite false	quite true
1.0629	man	51	3	none	full time	< baccalaureate degree	married/free union	24 to 36.000 €	Workers		10 to 49 people	building	113	39	rarely	rarely	rarely	external site	25	16 to 30 minutes	no	never	33	totally false	totally true	totally true	quite true	quite true	totally true	totally false	quite true	totally true	totally true	quite true	quite true	totally true	quite false	totally false	totally true	totally true	totally true	quite true	totally true	quite true	totally true	quite true	quite false	quite false	quite true
0.366819	man	42	3	1	full time	< baccalaureate degree	married/free union	24 to 36.000 €	Senior managers		500 people or more	Insurance and real estate	266	45	Very often	never	never	Commercial permises	25	16 to 30 minutes	no	never	16	totally false	totally true	totally false	totally false	totally false	quite true	totally false	totally false	quite true	totally true	quite true	totally true	totally false	totally false	quite true	totally false	totally false	quite false	totally true	totally false	totally false	totally false	totally true	quite true	quite true	totally false
0.845631	man	34	1	none	full time	Bac + 2	alone	15 to 24.000 €	Service and office worker		100 to 499 people	Industry	78	35	never	never	never	Individual office	25	16 to 30 minutes	no	1 period	19	quite false	quite false	quite true	quite true	quite true	quite true	totally false	quite false	quite true	quite false	quite false	totally false	quite true	quite false	totally false	quite true	totally false	quite true	quite false	quite true	quite true	quite true	quite true	quite false	quite false	quite true
1.22701	woman	28	5 and more	3	full time	Bac + 2	married/free union	24 to 36.000 €	Service and office worker		10 to 49 people	other services	84	32	never	never	never	open space	45	31 to 45 minutes	more than one day a week	1 period	18	totally true	totally false	quite false	totally false	quite false	quite true	quite false	quite false	totally true	totally true	quite false	quite false	quite false	totally true	quite false	totally false	quite false	totally true	quite false	quite false	totally true	totally false	totally true	totally false	totally false	totally true
0.982522	woman	41	2	none	full time	Bac + 3	married/free union	24 to 36.000 €	Technician and associate professional		100 to 499 people	other services	26	35	never	never	never	Individual office	35	31 to 45 minutes	no	>4	15	totally false	totally false	totally true	quite true	quite true	totally true	totally false	quite true	totally true	quite true	totally false	totally false	totally true	quite false	totally false	quite true	totally false	quite true	quite true	totally true	totally true	quite false	quite true	totally false	totally false	quite true
0.850466	man	35	3	1	full time	Bac + 2	married/free union	Over 36.000 €	Service and office worker		10 to 49 people	trading	156	50	Very often	never	often	Commercial permises	20	16 to 30 minutes	no	2 to 4 periods	15	quite false	quite false	quite true	totally true	quite true	quite true	totally false	totally true	totally true	quite true	quite false	quite true	quite true	totally false	quite false	quite true	totally false	quite true	quite false	quite true	quite true	quite true	quite true	quite false	quite true	quite true
1.49291	man	29	2	none	full time	Baccalaureate degree	En union libre	Over 36.000 €	Workers		10 to 49 people	trading	36	40	Very often	rarely	rarely	production or workshop	45	31 to 45 minutes	no	never	7	totally false	quite true	quite false	totally true	quite true	quite true	totally false	quite true	totally true	quite false	quite true	quite false	totally true	quite false	quite false	quite false	totally false	quite true	quite false	totally true	quite true	quite true	quite false	quite true	quite false	quite true
0.784688	man	43	4	2	full time	Bac + 2	married/free union	15 to 24.000 €	Senior managers		100 to 499 people	other services	50	38	rarely	never	never	Individual office	15	<15 minutes	no	never	8	quite false	totally false	quite false	quite false	quite false	quite true	quite true	quite true	quite true	quite true	quite true	quite true	quite false	quite true	quite false	totally false	quite false	quite true	quite true	quite true	quite false	quite true	quite true	quite false	quite false	quite true
1.70472	woman	30	2	none	full time	Bac + 3	En union libre	Over 36.000 €	Technician and associate professional		9 people or less	other services	96	35	never	never	rarely	Individual office	45	31 to 45 minutes	no	never	19	totally false	totally true	quite true	quite true	totally true	quite true	totally false	quite true	totally true	quite true	quite false	quite false	quite true	totally false	quite false	quite true	totally false	quite false	quite true	quite true	quite true	quite false	quite true	quite false	totally false	quite true
0.938497	man	34	2	none	full time	Bac + 3	married/free union	Over 36.000 €	Senior managers		10 to 49 people	other services	63	37	rarely	never	rarely	open space	40	31 to 45 minutes	no	never	21	quite false	quite true	quite false	totally false	quite false	quite true	quite false	quite true	quite true	totally true	totally true	totally false	quite true	quite true	totally false	quite false	quite true	quite true	quite true	quite true	quite true	quite false	quite true	quite false	quite false	quite true
0.919703	man	57	2	none	part time	< baccalaureate degree	married/free union	15 to 24.000 €	Service and office worker		10 to 49 people	other services	180	35	rarely	often	Very often	at customers	90	1h to 1h30	no	>4	8	quite false	quite false	quite true	quite true	quite true	quite true	quite false	quite false	quite false	quite false	quite false	quite false	quite true	quite true	quite true	quite true	quite true	quite false	quite true	quite true	quite true	quite false	quite false	quite false	quite true	quite true
1.06929	woman	42	1	none	full time	Bac + 3	alone	15 to 24.000 €	Technician and associate professional		50 to 99 people	other services	232	35	often	never	never	Individual office	20	16 to 30 minutes	no	never	6	totally false	totally false	quite true	totally true	quite true	totally true	totally false	totally false	totally true	quite false	totally false	totally false	totally true	quite false	totally false	quite true	totally false	quite true	quite false	totally true	quite true	totally true	totally false	totally false	totally false	quite true
1.01288	man	29	5 and more	3	full time	Bac + 3	En union libre	Over 36.000 €	Senior managers		100 to 499 people	other services	48	39	often	never	rarely	Individual office	90	1h to 1h30	a half day per week	never	20	quite false	quite false	quite true	quite true	quite true	quite true	totally true	quite true	quite true	quite true	quite true	quite false	totally true	quite false	quite false	quite true	quite true	quite true	quite false	totally true	quite true	quite true	quite true	quite false	quite false	quite true
0.963716	man	58	1	none	part time	< baccalaureate degree	alone	15 to 24.000 €	Workers		100 to 499 people	Industry	482	20	rarely	rarely	often	production or workshop	25	16 to 30 minutes	no	never	12	quite false	quite true	quite true	quite true	quite true	quite true	quite true	quite true	quite true	quite true	quite true	quite true	quite true	quite true	quite false	quite true	quite true	quite true	quite true	quite true	quite false	quite true	quite true	quite true	totally true	quite true
0.731789	man	50	2	none	full time	Bac + 2	married/free union	15 to 24.000 €	Service and office worker		100 to 499 people	other services	48	40	rarely	often	Very often	Individual office	0	<15 minutes	a half day per week	2 to 4 periods	12	quite true	quite true	quite false	quite true	quite false	quite true	totally false	quite false	quite true	quite true	quite false	quite true	quite true	quite false	quite false	quite true	totally false	totally true	quite false	quite true	quite false	quite true	quite false	totally false	quite true	quite true
1.0029	man	29	4	none	full time	< baccalaureate degree	alone	Over 36.000 €	Technician and associate professional		50 to 99 people	Industry	10	38	never	never	never	production or workshop	20	16 to 30 minutes	no	2 to 4 periods	0	quite true	quite true	quite false	quite false	quite false	quite false	quite false	quite true	quite true	quite true	quite true	quite true	quite false	quite true	quite true	quite false	quite false	quite false	quite false	quite false	quite true	quite false	quite true	quite true	quite false	quite false
0.292462	man	53	2	none	full time	Bac + 2	married/free union	Over 36.000 €	Technician and associate professional		500 people or more	other services	360	40	never	never	never	at customers	160	>1h30	no	never	8	quite true	quite true	quite false	quite false	quite false	quite true	quite true	quite true	quite true	quite false	quite true	quite true	quite false	quite true	quite false	quite false	quite true	quite false	quite false	quite true	quite false	quite false	quite false	quite false	quite false	quite true
1.2426	woman	31	3	1	full time	Bac + 3	married/free union	Over 36.000 €	Senior managers		10 to 49 people	Industry	66	40	rarely	never	rarely	open space	60	46 to 60 minutes	a half day per week	never	13	totally false	totally false	totally true	totally true	totally true	totally true	totally false	quite true	quite true	quite false	totally true	quite false	totally true	totally true	totally false	totally false	quite false	quite true	totally true	totally true	totally true	totally true	totally false	quite false	totally false	totally true
2.02345	woman	42	3	1	full time	Bac + 2	En union libre	under 15.000 €	Workers		9 people or less	other services	228	48	rarely	never	rarely	production or workshop	15	<15 minutes	no	never	47	quite true	quite true	totally false	quite false	totally false	totally false	totally false	totally false	totally true	quite true	totally true	quite true	totally false	quite true	quite true	totally false	quite false	totally false	quite true	totally false	totally false	totally false	quite false	totally true	totally true	totally false
1.42945	woman	46	2	1	full time	Bac + 3	En union libre	Over 36.000 €	Senior managers		9 people or less	other services	18	45	never	never	rarely	open space	70	1h to 1h30	no	2 to 4 periods	19	quite false	quite true	quite false	totally false	totally false	quite true	quite false	quite false	quite false	quite false	quite false	quite false	quite false	quite true	totally true	totally false	totally true	quite false	totally true	quite false	quite true	quite false	quite false	totally true	totally true	totally false
1.05121	woman	35	1	none	full time	Bac + 3	alone	15 to 24.000 €	Service and office worker		500 people or more	other services	118	39	rarely	never	often	Individual office	10	<15 minutes	no	never	15	quite false	quite false	quite false	quite true	quite true	totally true	totally false	quite true	quite true	quite true	quite true	totally false	totally true	quite false	totally false	totally true	totally false	quite true	quite false	totally true	totally true	quite false	quite true	quite false	totally false	totally true
0.829253	man	43	5 and more	3	full time	Bac + 3	married/free union	Over 36.000 €	Technician and associate professional		50 to 99 people	other services	37	35	rarely	rarely	rarely	Individual office	30	16 to 30 minutes	no	1 period	11	totally false	quite true	totally true	quite true	quite true	quite true	totally false	quite false	totally true	quite false	quite false	quite false	quite true	totally false	totally false	quite true	quite false	quite true	quite false	quite true	quite true	quite false	totally false	totally false	totally false	quite true
0.442624	woman	51	4	2	self employed	< baccalaureate degree	En union libre	under 15.000 €		Craftsman, shopkeeper, entrepreneur		trading	264	44	Very often	never	rarely	Commercial permises	30	16 to 30 minutes	no	2 to 4 periods	43	quite false	totally false		totally true		quite true		totally false	quite false	totally true	totally false	quite true	totally false	totally false	totally false		totally false	totally false	quite false	quite false	quite true		totally false		quite true	totally false
1.16274	woman	33	4	2	full time	Baccalaureate degree	married/free union	Over 36.000 €	Technician and associate professional		100 to 499 people	other services	6	35	rarely	never	often	Individual office	60	46 to 60 minutes	no	never	38	quite false	quite false	quite true	quite true	quite true	quite true	quite false	quite true	quite true	quite true	totally true	quite true	quite true	quite true	quite false	quite true	quite false	quite false	quite true	quite true	quite true	quite false	quite true	quite true	quite false	quite true
0.802195	man	38	4	2	full time	Bac + 3	married/free union	Over 36.000 €	Technician and associate professional		500 people or more	other services	96	36	never	never	never	Individual office	240	>1h30	1 day per week	1 period	33	quite false	quite true	quite true	quite true	quite true	quite true	quite false	quite true	quite true	quite true	quite true	quite false	quite true	quite false	quite false	totally true	totally true	totally true	quite false	quite true	quite true	quite true	quite true	quite true	quite false	totally true
1.08559	woman	32	1	none	full time	Bac + 3	alone	15 to 24.000 €	Service and office worker		100 to 499 people	trading	96	35	rarely	never	rarely	open space	80	1h to 1h30	no	never	46	quite true	quite false	totally false	quite false	quite false	quite true	totally false	quite true	quite true	quite true	quite false	quite true	totally false	quite false	quite false	quite false	quite false	quite false	quite false	quite true	quite true	totally false	quite true	quite false	totally false	quite false
1.28073	woman	58	3	none	full time	< baccalaureate degree	married/free union	Over 36.000 €	Workers		100 to 499 people	Industry	204	35	never	rarely	never	production or workshop	20	16 to 30 minutes	no	2 to 4 periods	0	quite true	quite true	quite false	quite false	quite true	quite true	quite true	quite true	quite true	quite true	quite false	quite true	quite true	quite true	quite true	quite false	quite true	quite true	quite true	quite false	quite false	quite true	quite true	quite true	quite true	quite true
1.6383	woman	24	2	none	full time	Bac + 3	alone		Senior managers		500 people or more	trading	4	38	never	never	never	open space	30	16 to 30 minutes	no	1 period	16	quite false	quite false	quite true	quite true	quite false	quite true	totally false	quite true	totally true	quite true	quite false	totally false	quite true	quite true	quite false	quite false	totally false	quite true	quite false	quite true	quite true	quite false	quite true	quite false	quite false	quite true
1.19689	woman	58	1	none	full time	Baccalaureate degree	alone	15 to 24.000 €	Technician and associate professional		10 to 49 people	Insurance and real estate	360	33	never	never	never	Individual office	60	46 to 60 minutes	no	never	15	quite false	quite false	quite false	quite true	quite true	quite true	totally false	quite false	quite true	totally false	quite false	totally false	quite true	quite false	totally false	quite true	totally false	quite true	quite true	quite true	quite true	quite true	quite true	quite false	quite false	quite true
1.4984	man	57	2	none	full time	< baccalaureate degree	married/free union	15 to 24.000 €	Workers		9 people or less	other services	120	35	often	never	often	other	15	<15 minutes	no	never	0	quite true	quite true	quite true	quite true	quite true	quite true	quite true	quite true	quite true	quite true	quite true	quite true	quite true	quite true	quite true	quite true	quite true	quite true	quite true	quite true	quite true	quite true	quite true	quite true	quite true	quite true
0.718699	man	40	5 and more	3	self employed	Bac + 3	married/free union	24 to 36.000 €		Craftsman, shopkeeper, entrepreneur		other services	60	8	rarely	rarely	rarely	Individual office	5	<15 minutes	no	2 to 4 periods	0	quite false	quite true		quite false		quite true		quite true	quite false	quite false	quite true	quite false	quite false	quite false	quite false		quite true	quite true	quite false	quite false	quite false		quite false		quite false	quite true
0.964693	woman	57	2	none	full time	Baccalaureate degree	married/free union		Service and office worker		500 people or more	Education, health and social work	300	40	rarely	never	never	at home	0	<15 minutes		never	23	quite false	quite false	quite true	quite true	quite true	quite true	totally false	quite false	quite true	quite true	quite false	quite true	quite true	quite false	quite false	quite true	totally false	quite true	quite false	quite true	quite true	quite false	quite false	quite false	quite false	quite true
1.06947	woman	44	1	none	part time	Bac + 3	alone	under 15.000 €	Senior managers		10 to 49 people	Education, health and social work	102	24	never	never	never	other	30	16 to 30 minutes	no	>4	21	totally false	quite false	quite false	quite false	quite true	quite true	quite true	quite false	quite false	quite true	quite false	quite false	quite true	quite false	quite false	quite false	quite false	quite true	quite false	quite false	quite false	quite true	quite false	quite false	quite false	quite false
0.796272	man	40	3	1	full time	< baccalaureate degree	married/free union	24 to 36.000 €	Service and office worker		500 people or more	Transports	120	39	never	never	never	other	40	31 to 45 minutes	no	never	2	totally false	totally true	quite false	quite false	quite true	quite false	totally false	quite true	quite true	quite true	quite true	totally true	totally false	totally false	quite true	totally false	totally true	quite true	quite true	quite false	totally false	quite true	quite true	quite false	quite false	quite true
0.476634	woman	38	3	1	full time	Bac + 3	married/free union	Over 36.000 €	Senior managers		500 people or more	Insurance and real estate	48	45	rarely	never	rarely	Individual office	80	1h to 1h30	no	never	10	quite false	quite false	quite false	quite false	quite true	quite true	quite false	quite true	quite true	quite false	quite true	quite false	quite true	quite true	quite false	quite true	quite false	quite false	quite false	quite false	quite true	quite false	quite true	quite true	quite true	quite true
1.04717	woman	49	1	none	full time	Bac + 2	alone	24 to 36.000 €	Technician and associate professional		10 to 49 people	Industry	241	35	never	never	never	Individual office	20	16 to 30 minutes	no	1 period	10	quite true	quite true	totally false	totally false	totally false	quite true	quite false	totally false	totally true	quite false	quite false	quite false	totally false	quite true	quite true	quite false	totally false	totally false	quite true	quite true	quite false	totally true	quite true	quite false	totally false	quite false
1.66754	woman	58	3	none	full time	Baccalaureate degree	married/free union	24 to 36.000 €	Service and office worker		9 people or less	trading	360	35	never	never	never	Commercial permises	60	46 to 60 minutes	no	2 to 4 periods	46	quite false	quite true	quite false	quite false	quite false	totally false	quite false	quite true	quite true	quite false	quite true	quite true	quite false	quite true	quite true	quite false	quite false	quite false	totally true	quite false	quite false	quite false	quite true	quite true	quite false	quite false
1.52125	woman	44	4	2	full time	Bac + 3	married/free union	Over 36.000 €	Senior managers		9 people or less	Industry	36	40	often	never	never	other	75	1h to 1h30	no	1 period	26	quite false	quite true	quite true	quite true	quite true	quite true	totally false	totally true	quite true	totally true	quite true	quite false	quite true	quite true	totally false	quite false	quite true	quite true	quite false	quite true	quite true	quite false	quite true	quite false	quite true	quite true
1.21885	woman	38	4	2	full time	Bac + 3	married/free union	Over 36.000 €	Senior managers		500 people or more	other services	112	39	never	never	never	Individual office	40	31 to 45 minutes	more than one day a week	1 period	13	totally false	quite true	quite false	totally false	quite false	quite true	quite true	quite true	quite true	quite true	quite false	quite false	quite false	quite false	totally false	quite false	quite false	quite true	quite false	quite true	quite false	quite false	quite true	quite false	totally false	quite true
0.710152	man	56	2	none	full time	< baccalaureate degree	married/free union	24 to 36.000 €	Technician and associate professional		50 to 99 people	other services	48	39	rarely	rarely	often	external site	90	1h to 1h30	no	never	4	quite false	totally true	quite true	totally true	totally true	quite true	totally false	quite false	totally true	quite true	totally false	quite false	totally true	totally false	totally false	totally true	quite true	totally true	quite true	totally true	totally true	totally true	quite true	totally false	quite false	totally true
0.755593	man	52	2	none	full time	Bac + 2	married/free union	Over 36.000 €	Technician and associate professional		50 to 99 people	Education, health and social work	426	40	often	never	never	other	20	16 to 30 minutes	no	never	8	quite false	quite false	quite true	quite false	totally true	totally true	totally false	quite false	totally true	totally false	quite false	totally false	quite true	quite true	totally false	totally true	totally false	totally true	quite false	totally true	totally true	totally true	quite false	totally false	totally false	quite true
0.959755	woman	53	3	none	full time	Bac + 2	alone	15 to 24.000 €	Service and office worker		500 people or more	Education, health and social work	348	37	never	never	never	other	5	<15 minutes	no	1 period	9	quite false	quite false	quite false	quite false	quite true	quite true	quite false	totally false	quite true	quite false	quite false	quite false	quite true	quite false	totally false	quite true	totally false	quite true	quite false	quite true	quite true	quite true	quite false	quite false	quite false	quite true
0.989496	man	26	2	none	full time	Bac + 2	married/free union	24 to 36.000 €	Service and office worker		50 to 99 people	other services	60	35	never	never	never	Individual office	90	1h to 1h30	no	1 period	9	totally false	totally false	quite true	totally false	quite true	quite true	totally false	quite false	totally true	totally true	totally false	totally false	quite true	quite true	totally false	totally true	quite true	quite true	quite true	quite true	totally true	quite false	quite true	totally false	totally false	quite true
0.895832	woman	52	3	2	self employed	< baccalaureate degree	alone	under 15.000 €		Technician and associate professional Service and office worker Workers	9 people or less	other services	98	23	never	never	never	at customers	10	<15 minutes	no	never	28	totally false	quite false		quite false		totally true		totally false	totally true	quite false	quite false	totally false	quite true	totally false	totally false		totally false	quite true	quite false	totally true	totally true		totally false		totally false	totally true
1.0316	man	61	2	none	full time	Bac + 3	married/free union	Over 36.000 €	Technician and associate professional		9 people or less	other services	420	38	rarely	never	often	open space	50	46 to 60 minutes	no	never	3	quite false	totally true	quite true	quite true	quite true	quite true	totally false	quite true	quite true	totally true	quite false	quite true	quite true	quite false	quite false	quite true	quite false	quite false	quite true	quite true	quite true	quite true	quite true	quite false	totally true	quite true
0.859425	man	31	1	none	full time	Bac + 3	alone	15 to 24.000 €	Senior managers		100 to 499 people	Education, health and social work	67	45	Very often	rarely	Very often	at home	20	16 to 30 minutes		2 to 4 periods	21	quite true	quite true	quite true	quite true	quite true	totally true	totally false	quite false	quite false	quite true	quite true	quite false	quite true	totally true	quite true	quite false	totally false	quite true	quite false	quite true	quite true	quite true	quite true	quite true	quite false	quite true
1.76621	woman	42	4	2	full time	Bac + 2	married/free union	Over 36.000 €	Service and office worker		9 people or less	Insurance and real estate	240	35	never	never	never	Individual office	40	31 to 45 minutes	no	1 period	0	quite false	quite true	quite false	quite true	quite true	quite true	quite false	quite true	quite true	quite true	quite false	quite false	quite true	quite false	quite false	quite true	quite true	quite true	quite true	quite true	quite true	quite false	quite true	quite false	quite false	quite true
1.01288	man	32	3	1	full time	Bac + 2	married/free union	24 to 36.000 €	Senior managers		100 to 499 people	trading	39	42	rarely	never	rarely	open space	25	16 to 30 minutes	no	1 period	9	quite true	quite true	quite true	quite true	quite true	quite true	quite false	quite true	quite true	quite true	quite false	quite false	quite false	quite false	quite false	quite false	totally false	quite true	quite false	quite true	quite false	quite true	quite true	quite false	quite false	quite true
0.857105	man	25	1	none	full time	Bac + 3	alone	15 to 24.000 €	Technician and associate professional		100 to 499 people	Transports	50	40	often	never	rarely	open space	30	16 to 30 minutes	no	never	35	totally false	quite false	totally false	quite false	totally false	quite true	totally false	quite false	quite true	quite true	quite false	totally false	quite true	totally false	quite true	totally true	totally false	totally true	quite false	quite true	quite false	totally false	quite true	quite false	quite false	quite true
0.476634	woman	39	3	2	full time	Bac + 3	alone	24 to 36.000 €	Senior managers		500 people or more	Education, health and social work	14	45	often	never	never	Individual office	40	31 to 45 minutes	no	never	36	totally false	quite true	quite false	totally false	totally false	quite false	quite true	quite true	totally false	totally true	quite false	totally true	quite false	quite false	totally true	quite true	totally false	quite false	totally true	quite false	quite false	totally false	quite true	totally false	totally false	quite false
1.03806	man	55	3	1	self employed	< baccalaureate degree	married/free union			Craftsman, shopkeeper, entrepreneur		building	151	45	often	never	often	at customers	30	16 to 30 minutes	no	2 to 4 periods	12	totally false	totally false		totally false		quite true		totally false	quite true	quite true	totally false	totally false	quite true	totally false	totally false		totally false	totally false	quite true	quite true	quite true		quite true		totally false	quite true
0.346125	man	56	4	2	full time	< baccalaureate degree	married/free union	15 to 24.000 €	Technician and associate professional		500 people or more	Industry	309	43	rarely	never	rarely	open space	35	31 to 45 minutes	no	never	23	quite true	quite true	quite true	quite true	quite true	quite false	totally false	quite true	quite true	totally false	totally true	quite true	totally true	quite true	quite false	quite true	quite false	quite true	quite true	totally true	quite false	quite true	quite false	quite false	quite false	quite true
0.290293	man	59	4	none	part time	Baccalaureate degree	married/free union	24 to 36.000 €	Technician and associate professional		500 people or more	trading	70	35	never	never	never	other	15	<15 minutes	no	1 period	14	totally true	quite false	quite false	quite true	quite true	quite true	quite true	quite false	quite true	quite true	quite false	quite false	totally true	quite false	totally false	quite false	quite false	quite true	quite false	quite true	quite true	quite false	quite false	totally false	totally false	quite true
0.810246	man	53	3	1	part time	Bac + 3	married/free union	Over 36.000 €	Senior managers		10 to 49 people	Education, health and social work	48	30	never	never	never	Individual office	40	31 to 45 minutes	no	never	16	quite false	quite false	quite true	quite true	quite true	quite false	quite false	quite false	quite true	totally true	quite true	quite false	quite true	quite true	quite false	quite true	totally false	quite true	quite true	quite true	quite true	totally true	quite false	quite true	quite false	quite true
1.00235	woman	54	5 and more	2	part time	Bac + 3	married/free union	Over 36.000 €	Senior managers		100 to 499 people	Education, health and social work	300	40	Very often	never	never	at home	60	46 to 60 minutes		1 period	8	totally false	quite false	quite true	quite false	quite false	quite true	quite true	quite true	quite true	totally true	quite false	quite false	quite true	quite true	quite false	quite true	quite true	quite true	quite false	quite true	quite true	quite true	quite true	totally false	quite false	quite true
1.04717	woman	52	4	2	part time	Bac + 3	En union libre	15 to 24.000 €	Technician and associate professional		10 to 49 people	Education, health and social work	300	15	never	never	often	other	90	1h to 1h30	more than one day a week	>4	13	quite false	quite false	quite true	quite false	quite true	quite true	totally false	quite true	quite true	totally true	quite false	quite true	quite true	quite true	quite false	quite false	quite true	quite true	quite false	totally true	quite false	quite false	quite true	quite false	quite false	quite true
1.03806	man	48	5 and more	none	self employed	< baccalaureate degree	married/free union	Over 36.000 €		Craftsman, shopkeeper, entrepreneur		other services	240	50	Very often	rarely	rarely	Commercial permises	25	16 to 30 minutes	a half day per week	2 to 4 periods	13	quite false	quite true		totally true		totally true		totally true	quite true	totally true	quite true	quite true	totally true	quite true	totally false		quite false	quite false	quite false	totally true	totally true		totally true		quite false	quite true
1.20036	woman	33	4	2	full time	Bac + 3	married/free union	Over 36.000 €	Technician and associate professional		500 people or more	other services	84	40	rarely	never	rarely	open space	30	16 to 30 minutes	no	never	6	quite false	quite true	quite false	quite false	quite false	quite true	quite false	quite true	quite true	quite false	quite true	quite true	quite true	quite true	quite false	quite true	quite false	quite true	quite false	quite true	quite false	quite true	quite true	quite false	quite false	quite true
0.978175	woman	51	3	none	full time	Baccalaureate degree	alone	15 to 24.000 €	Technician and associate professional		50 to 99 people	other services	75	37	rarely	never	rarely	open space	90	1h to 1h30	no	never	40	quite false	quite true	quite false	quite false	quite false	quite false	quite false	quite true	quite true	quite true	quite false	quite false	quite false	quite true	quite true	quite false	quite false	quite false	totally false	quite false	quite false	quite false	quite false	quite false	quite false	quite false
0.639483	woman	53	1	none	self employed	Bac + 2	alone	24 to 36.000 €		Senior managers		building	120	40	often	never	rarely	at customers	90	1h to 1h30	more than one day a week	1 period	15	totally false	totally false		quite true		quite true		quite true	totally true	quite false	quite false	totally false	quite true	totally false	totally false		totally false	totally true	quite true	totally true	quite true		quite true		totally false	totally true
0.781216	man	53	2	none	full time	< baccalaureate degree	En union libre	under 15.000 €	Technician and associate professional		500 people or more	other services	248	38	never	never	never	open space	15	<15 minutes	no	2 to 4 periods	12	quite true	quite true	totally true	totally false	quite false	quite true	quite false	totally false	quite true	totally true	totally false	quite false	quite false	totally true	quite false	quite false	totally false	totally false	totally false	quite true	totally true	quite false	totally false	totally false	totally false	quite false
0.729785	man	47	4	2	full time	Bac + 2	alone	24 to 36.000 €	Service and office worker		100 to 499 people	trading	120	45	often	never	often	other	90	1h to 1h30	1 day per week	never	57	totally true	quite true	totally false	totally false	totally false	quite false	quite true	quite true	totally true	totally true	totally true	totally true	totally false	totally true	totally true	totally false	totally true	totally false	totally true	quite false	quite false	totally false	totally true	totally true	totally true	totally true
0.410124	woman	59	2	none	self employed	< baccalaureate degree	married/free union	Over 36.000 €		Technician and associate professional Service and office worker Workers	9 people or less	Education, health and social work	228	35	never	never	never	Individual office	20	16 to 30 minutes	no	never	20	quite false	totally false		quite true		quite true		totally false	totally true	quite true	quite false	quite true	totally true	quite false	totally false		totally false	quite true	quite false	totally true	quite true		quite false		quite false	totally true
1.03806	man	55	3	none	self employed	Bac + 2	married/free union	24 to 36.000 €		Craftsman, shopkeeper, entrepreneur		trading	78	80	rarely	never	often	Commercial permises	40	31 to 45 minutes	no	never	13	quite false	totally false		totally true		totally true		quite false	quite true	totally true	quite true	quite false	totally true	totally false	totally false		totally false	totally true	quite true	quite true	totally true		quite false		quite false	totally true
0.810246	man	47	2	none	full time	Bac + 3	married/free union	Over 36.000 €	Senior managers		10 to 49 people	Education, health and social work	240	37	Very often	never	never	Commercial permises	50	46 to 60 minutes	no	1 period	28	quite true	totally true	quite false	quite false	quite false	quite false	totally false	quite true	quite true	totally false	quite false	totally true	quite true	quite false	quite true	quite false	quite false	quite false	totally true	quite true	quite true	quite true	totally true	quite true	quite true	quite false
1.30344	woman	57	2	none	self employed	Baccalaureate degree	married/free union	under 15.000 €		Farmers		other services	48	40	Very often	never	rarely	other	0	<15 minutes	no	never	8	quite false	quite false		quite true		quite true		totally false	totally true	quite false	quite false	totally false	quite true	quite false	totally false		totally false	totally true	quite false	totally true	quite true		quite false		quite true	quite true
0.346125	man	49	2	1	full time	Bac + 2	alone		Technician and associate professional		500 people or more	Industry	96	40	never	never	never	flex office	50	46 to 60 minutes	no	never	30	quite true	quite true	totally false	quite true	quite true	quite false	totally false	quite true	totally true	totally true	quite false	quite false	quite true	totally false	quite false	quite false	totally false	quite true	quite true	quite true	quite true	totally false	quite true	quite false	totally false	quite true
0.989496	man	33	2	none	full time	Bac + 2	En union libre	24 to 36.000 €	Service and office worker		50 to 99 people	other services	168	39	never	never	never	open space	50	46 to 60 minutes	no	1 period	32	totally true	totally true	quite false	quite true	quite false	quite true	totally false	quite true	quite true	totally false	quite true	totally false	quite true	totally true	quite false	quite true	totally false	quite false	quite true	quite false	quite true	totally false	quite true	quite true	quite false	quite true
1.73681	woman	34	3	none	full time	Bac + 2	alone	15 to 24.000 €	Service and office worker		9 people or less	Insurance and real estate	168	40	Very often	never	never	Commercial permises	10	<15 minutes	no	2 to 4 periods	41	quite true	quite true	totally true	quite true	quite true	totally true	quite true	quite true	quite true	totally true	totally false	quite true	quite true	quite true	totally false	quite true	quite true	quite true	totally true	quite true	quite true	quite true	quite true	quite true	quite true	quite true
0.99538	woman	43	4	2	full time	Bac + 2	married/free union	Over 36.000 €	Service and office worker		100 to 499 people	trading	240	35	Very often	never	rarely	Commercial permises	25	16 to 30 minutes	no	never	35	quite false	quite true	totally false	totally false	quite false	totally false	quite true	quite true	quite false	totally true	quite true	totally true	quite false	quite false	quite true	totally false	totally false	totally true	quite false	totally false	quite true	quite false	quite true	quite true	totally true	quite false
0.640775	man	64	2	none	full time	< baccalaureate degree	married/free union	24 to 36.000 €	Service and office worker		50 to 99 people	other services	488	35	never	rarely	rarely	external site	75	1h to 1h30	no	never	22	quite true	quite false	quite true	quite false	quite false	quite true	quite false	quite false	totally true	quite true	quite true	quite true	quite true	quite true	quite true	quite true	quite false	quite true	quite false	quite true	quite true	quite true	quite false	quite false	quite false	quite true
0.998466	man	55	2	none	full time	Baccalaureate degree	married/free union	24 to 36.000 €	Workers		100 to 499 people	other services	300	40	often	often	Very often	at customers	360	>1h30	no	never	11	totally false	quite true	quite true	quite true	quite true	quite true	totally false	quite true	quite true	quite false	quite false	quite true	totally true	totally false	totally false	quite true	totally true	totally true	totally true	totally true	totally true	quite true	quite true	quite false	quite true	totally true
0.886312	man	35	1	none	full time	Bac + 2	alone	24 to 36.000 €	Senior managers		50 to 99 people	Insurance and real estate	18	40	rarely	never	never	open space	60	46 to 60 minutes	no	1 period	24	quite true	totally true	quite false	totally false	totally false	quite false	quite false	totally false	totally true	totally true	quite false	totally true	totally false	quite false	totally true	totally false	quite false	quite true	totally true	quite false	totally false	totally false	quite true	totally true	quite false	totally false
1.28382	woman	29	1	none	full time	Bac + 3	alone	Over 36.000 €	Senior managers		50 to 99 people	other services	24	39	never	never	rarely	Individual office	90	1h to 1h30	1 day per week	never	23	quite true	quite false	totally false	totally false	quite false	quite true	totally false	quite true	totally true	totally true	totally false	totally false	totally false	quite true	totally false	totally false	quite true	quite true	totally false	quite false	quite true	totally false	quite true	quite false	totally false	quite true
1.29505	woman	41	1	none	part time	< baccalaureate degree	alone	under 15.000 €	Workers		50 to 99 people	Industry	120	7	never	never	never	other	15	<15 minutes	no	>4	58	totally false	quite false	quite true	quite true	quite true	totally true	totally false	totally false	quite true	quite true	totally false	totally false	quite true	totally false	totally false	quite true	totally false	quite true	quite false	totally true	totally true	quite false	quite false	totally false	totally false	totally true
0.908675	woman	51	1	none	full time	Baccalaureate degree	alone	15 to 24.000 €	Service and office worker		100 to 499 people	other services	72	35	never	never	never	Individual office	30	16 to 30 minutes	no	2 to 4 periods	6	quite true	quite false	quite true	quite false	quite true	quite true	quite false	quite false	quite true	quite false	totally false	quite false	quite true	quite false	quite false	quite true	quite false	quite false	quite false	quite true	quite true	quite true	quite false	quite false	quite false	quite true
0.776801	man	36	3	1	full time	Bac + 3	En union libre	15 to 24.000 €	Service and office worker		100 to 499 people	trading	183	35	often	never	never	other	45	31 to 45 minutes	no	never	8	quite true	totally false	totally false	totally false	quite true	quite false	totally false	totally false	quite true	quite false	quite false	quite true	quite false	totally false	quite true	quite false	quite false	totally false	totally false	quite true	quite true	quite false	quite false	totally false	quite false	quite false
0.72966	man	49	2	none	self employed	Bac + 2	alone	15 to 24.000 €		Craftsman, shopkeeper, entrepreneur		trading	276	40	rarely	never	often	at home	0	<15 minutes		1 period	17	quite false	quite false		quite true		quite true		quite true	quite true	totally true	quite false	quite true	quite false	quite true	quite true		quite false	totally false	quite true	quite true	quite false		quite false		quite false	quite true
0.897866	man	41	3	1	full time	Bac + 2	married/free union	24 to 36.000 €	Senior managers		100 to 499 people	Transports	180	38	often	often	Very often	Individual office	60	46 to 60 minutes	a half day per week	never	32	quite true	totally true	quite true	quite true	quite true	quite true	quite true	quite false	quite false	quite false	quite true	quite true	totally false	quite true	quite true	quite true	quite true	quite false	quite false	quite false	totally false	quite true	quite true	quite false	quite true	quite true
0.387421	woman	45	4	1	full time	Baccalaureate degree	En union libre	Over 36.000 €	Service and office worker		500 people or more	trading	264	35	often	never	never	Commercial permises	15	<15 minutes	no	never	21	totally true	quite true	quite true	totally false	totally false	quite false	totally false	quite false	quite true	quite true	quite false	totally true	quite true	quite false	quite true	quite false	quite false	quite false	quite true	quite false	quite false	totally false	totally true	quite false	totally true	quite true
0.785011	man	43	3	1	full time	Bac + 2	married/free union	24 to 36.000 €	Technician and associate professional		100 to 499 people	other services	240	35	rarely	never	rarely	open space	40	31 to 45 minutes	no	never	12	quite false	quite true	quite false	quite false	quite false	quite true	quite false	quite true	quite true	quite false	totally true	quite false	quite false	quite true	quite false	quite false	quite false	quite false	totally false	quite true	quite true	quite false	quite true	quite false	quite false	quite true
0.959755	woman	52	2	none	full time	< baccalaureate degree	married/free union	24 to 36.000 €	Service and office worker		10 to 49 people	Education, health and social work	26	35	never	never	never	other	555	>1h30	no	>4	8	quite false	quite false	quite false	quite false	quite true	quite true	quite false	quite false	totally true	quite true	quite false	totally false	quite true	quite false	totally false	quite true	quite true	quite true	quite false	quite true	quite true	quite true	quite false	quite false	quite false	quite true
1.30721	man	31	2	none	full time	Baccalaureate degree	En union libre	under 15.000 €	Workers		10 to 49 people	Transports	123	45	often	often	Very often	other	0	<15 minutes	no	2 to 4 periods	8	totally true	totally true	totally false	totally false	totally true	quite false	totally true	totally true	totally true	totally true	totally true	totally true	totally false	totally true	totally true	totally true	totally true	totally true	totally true	totally true	totally true	totally true	totally true	totally false	totally true	totally false
1.01745	man	43	4	2	self employed	Baccalaureate degree	married/free union	15 to 24.000 €		Craftsman, shopkeeper, entrepreneur		trading	11	50	Very often	never	never	Commercial permises	20	16 to 30 minutes	no	never	8	quite false	quite true		quite true		quite true		quite false	quite true	quite false	quite true	quite false	quite true	quite false	totally false		quite false	quite true	quite false	quite true	quite true		quite true		quite false	quite true
0.5162	woman	57	2	none	full time	< baccalaureate degree	married/free union		Workers		500 people or more	Industry	30	35	never	never	never	production or workshop	10	<15 minutes	no	never	14	quite true	quite false	quite false	quite true	quite false	quite true	totally false	totally false	quite true	totally false	quite false	quite false	quite true	totally false	quite false	quite false	totally false	quite true	totally false	quite true	totally true	quite true	totally false	totally false	quite false	quite true
0.753222	man	49	4	1	part time	Bac + 3	married/free union	Over 36.000 €	Senior managers		50 to 99 people	other services	125	35	never	never	never	Individual office	10	<15 minutes	no	never	10	totally false	quite true	quite true	quite false	quite true	quite true	totally false	quite false	quite true	totally true	quite true	totally false	quite true	quite true	totally false	quite false	totally false	quite true	quite true	quite true	quite true	quite true	quite true	quite false	totally false	quite true
0.919703	man	59	1	none	part time	Bac + 2	alone		Service and office worker		10 to 49 people	other services	84	17	never	never	never	other	30	16 to 30 minutes	no	>4	12	quite false	quite true	quite true	quite true	quite true	quite true	quite false	quite true	quite true	quite true	quite false	quite false	quite true	quite false	quite false	quite true	quite false	quite true	quite false	quite true	quite true	quite false	quite false	quite false	quite false	quite true
1.0722	woman	32	4	2	full time	Bac + 2	En union libre	Over 36.000 €	Service and office worker		50 to 99 people	other services	84	40	never	never	never	Individual office	20	16 to 30 minutes	no	never	15	quite false	quite true	quite true	quite false	quite false	quite true	totally false	quite true	quite true	quite true	quite true	quite true	quite true	quite false	quite false	quite true	quite false	quite true	quite false	quite true	quite true	quite true	quite true	quite false	quite false	quite true
0.500582	man	44	4	2	full time	Baccalaureate degree	married/free union	Over 36.000 €	Workers		500 people or more	Transports	216	35	often	rarely	Very often	other	60	46 to 60 minutes	no	1 period	8	quite true	quite true	totally false	quite false	quite false	quite false	quite false	quite false	quite true	quite false	quite false	totally true	quite false	quite true	quite false	quite false	quite true	quite false	totally true	quite false	quite true	quite false	quite true	quite false	quite true	quite false
0.898209	woman	64	3	1	full time	Bac + 3	married/free union	Over 36.000 €	Senior managers		500 people or more	Education, health and social work	240	45	rarely	never	rarely	Individual office	25	16 to 30 minutes	a half day per week	never	5	totally false	quite true	quite false	quite true	quite false	totally true	totally false	quite true	totally true	quite false	quite true	quite true	quite true	quite false	totally false	quite false	totally false	quite true	quite true	totally true	quite true	quite true	totally true	quite false	quite false	quite true
0.316431	man	42	4	2	full time	Bac + 2	married/free union	Over 36.000 €	Service and office worker		500 people or more	other services	139	42	often	Very often	often	open space	65	1h to 1h30	no	1 period	23	quite false	quite true	quite true	quite true	quite true	quite true	quite false	quite true	quite true	quite false	quite false	totally true	quite true	quite false	quite true	quite true	totally true	quite true	quite true	quite true	quite true	quite true	quite true	quite false	quite true	quite false
0.395661	man	59	2	none	full time	< baccalaureate degree	married/free union	Over 36.000 €	Workers		500 people or more	Industry	240	35	often	Very often	Very often	production or workshop	10	<15 minutes	no	2 to 4 periods	15	quite true	totally true	quite true	quite true	quite true	quite true	totally false	quite true	totally true	quite false	quite false	quite false	quite true	quite false	totally false	quite true	totally false	totally true	totally true	quite true	totally true	quite true	quite false	quite true	totally true	quite true
0.781216	man	47	2	none	full time	Bac + 2	En union libre	24 to 36.000 €	Technician and associate professional		500 people or more	other services	349	35	never	never	rarely	Individual office	15	<15 minutes	no	never	11	quite false	totally true	totally true	totally true	totally true	totally true	totally false	quite false	totally true	totally false	totally false	totally false	totally true	totally false	quite false	totally true	totally false	totally true	totally true	totally true	totally true	totally true	totally false	totally false	quite false	totally true
0.970245	woman	48	5 and more	3	full time	Bac + 3	married/free union	Over 36.000 €	Senior managers		500 people or more	Education, health and social work	60	18	often	never	never	Individual office	450	>1h30	more than one day a week	never	8	quite true	quite true	quite false	quite false	quite false	quite false	quite false	quite true	quite true	quite false	quite true	quite true	quite false	quite false	quite true	quite false	quite true	quite false	quite true	quite true	quite false	quite false	quite true	quite true	quite true	quite true
0.8206	man	38	2	none	full time	< baccalaureate degree	alone	24 to 36.000 €	Service and office worker		100 to 499 people	other services	228	39	Very often	Very often	Very often	production or workshop	600	>1h30	no	never	9	totally false	quite true	quite true	totally true	quite false	quite true	totally false	quite true	quite true	totally true	quite true	totally false	totally true	quite true	quite false	quite true	quite false	quite true	totally true	totally true	totally false	quite true	quite true	quite false	quite true	quite true
1.10341	man	46	4	2	full time	Bac + 2	married/free union	Over 36.000 €	Service and office worker		9 people or less	Transports	240	39	never	never	never	open space	20	16 to 30 minutes	no	never	0	quite true	quite true	quite true	quite true	quite true	quite true	quite true	quite true	quite true	quite true	quite true	quite true	quite true	quite true	quite true	quite true	quite true	quite true	quite true	quite true	quite true	quite true	quite true	quite true	quite true	quite true
0.802195	man	38	5 and more	3	full time	Bac + 3	married/free union	15 to 24.000 €	Technician and associate professional		500 people or more	other services	144	40	never	never	never	open space	15	<15 minutes	no	never	15	quite true	quite false	quite false	quite false	quite false	quite true	quite false	quite true	totally true	quite false	quite false	totally false	quite false	quite false	totally true	quite false	totally false	quite false	quite false	quite true	quite true	quite false	totally true	quite false	totally true	totally false
0.994262	woman	46	5 and more	2	part time	Bac + 2	married/free union		Service and office worker		10 to 49 people	Education, health and social work	204	35	rarely	often	often	external site	60	46 to 60 minutes	more than one day a week	1 period	0	quite false	quite true	quite true	quite true	quite false	quite false	quite false	quite false	quite true	quite true	quite false	totally true	quite true	quite false	quite true	quite false	quite true	quite false	quite true	quite true	quite false	quite true	quite true	quite false	quite false	quite false
0.80391	man	57	3	1	full time	Bac + 2	alone		Service and office worker		10 to 49 people	trading	300	35	never	never	never	Individual office	5	<15 minutes	no	1 period	22	quite false	quite true	quite false	quite false	quite false	quite true	quite false	quite true	quite true	quite false	quite false	quite true	quite true	quite true	quite false	quite true	totally false	quite true	quite true	quite true	totally true	quite false	quite true	quite false	quite false	quite true
0.923648	woman	45	4	3	full time	Bac + 3	alone	Over 36.000 €	Senior managers		100 to 499 people	Education, health and social work	36	36	often	often	never	Individual office	60	46 to 60 minutes	no	1 period	10	quite false	totally true	quite true	quite true	quite true	totally true	quite false	quite false	quite true	quite true	quite false	quite true	quite true	quite false	quite false	quite true	quite false	quite true	quite true	quite true	quite true	quite true	quite false	quite false	quite false	quite true
1.71143	woman	32	2	none	full time	Bac + 3	En union libre	15 to 24.000 €	Technician and associate professional		9 people or less	other services	130	35	never	never	rarely	open space	0	<15 minutes	no	never	56	quite true	quite false	quite false	totally false	totally false	totally false	totally true	quite true	quite true	totally true	quite true	quite true	totally false	quite false	totally true	totally false	totally false	quite false	quite true	totally false	quite true	totally false	quite true	quite false	quite true	quite false
1.17998	woman	55	2	none	full time	< baccalaureate degree	En union libre	Over 36.000 €	Service and office worker		10 to 49 people	other services	204	37	never	never	never	Individual office	120	>1h30	no	never	7	totally false	quite true	quite false	quite false	quite true	quite true	quite false	quite false	totally true	totally false	quite false	totally false	quite true	quite true	totally false	quite true	totally true	totally true	totally false	quite true	quite true	quite true	quite true	quite false	quite true	quite true
1.12636	woman	32	1	none	full time	Bac + 3	alone	under 15.000 €	Technician and associate professional		50 to 99 people	Education, health and social work	3	38	never	never	never	open space	15	<15 minutes	no	never	19	totally false	quite false	totally false	quite true	quite false	quite true	totally false	quite false	quite true	totally true	quite false	quite false	quite true	quite true	quite true	quite true	totally false	quite true	quite false	quite true	quite false	totally false	quite true	quite false	totally false	quite true
0.862256	man	46	5 and more	3	self employed	Bac + 2	married/free union	24 to 36.000 €		Craftsman, shopkeeper, entrepreneur		Transports	48	70	Very often	often	Very often	external site	20	16 to 30 minutes	no	never	25	quite false	quite true		quite true		quite true		quite true	quite true	quite true	quite false	totally true	quite false	totally false	totally false		quite true	quite false	totally true	quite true	quite true		quite true		totally true	quite false
0.73989	man	39	3	1	full time	Bac + 2	married/free union	under 15.000 €	Service and office worker		50 to 99 people	building	216	35	never	never	never	Individual office	60	46 to 60 minutes	no	2 to 4 periods	20	quite true	quite true	totally true	totally true	totally true	totally true	quite true	totally true	quite true	totally true	totally true	totally true	quite true	quite true	quite true	quite true	totally true	quite true	totally true	quite true	quite true	totally true	quite true	totally true	totally true	quite true
1.00235	woman	52	2	none	full time	Bac + 3	married/free union	Over 36.000 €	Senior managers		50 to 99 people	Education, health and social work	54	45	never	never	never	Individual office	5	<15 minutes	no	1 period	12	quite false	totally true	quite true	quite true	quite true	quite true	totally false	totally true	totally true	quite true	quite false	quite true	quite true	quite false	quite false	quite true	totally false	quite true	quite false	quite true	quite true	quite true	quite true	totally false	quite true	quite true
0.810246	man	47	4	2	full time	Bac + 2	married/free union	24 to 36.000 €	Senior managers		10 to 49 people	other services	120	40	rarely	never	often	Individual office	120	>1h30	no	never	52	quite false	quite true	quite true	quite true	quite true	quite true	quite true	quite false	quite false	quite false	quite false	quite true	quite false	quite true	quite false	quite true	quite false	quite false	quite true	quite false	quite false	quite false	quite false	quite false	quite false	quite false
0.802195	man	44	2	none	full time	Bac + 3	En union libre	15 to 24.000 €	Technician and associate professional		100 to 499 people	other services	12	35	rarely	rarely	rarely	other	60	46 to 60 minutes	no	1 period	5	quite true	quite false	quite false	totally false	quite true	quite true	quite false	quite true	totally true	quite false	quite false	totally false	quite false	quite false	quite false	quite true	totally false	quite true	quite false	quite true	quite true	quite true	quite false	quite false	totally false	quite true
0.368226	man	40	1	none	full time	Bac + 3	alone	Over 36.000 €	Technician and associate professional		500 people or more	other services	18	35	never	never	often	open space	80	1h to 1h30	a half day per week	2 to 4 periods	66	quite true	quite true	quite true	quite true	totally false	quite false	quite true	quite true	quite false	quite true	quite true	quite true	quite false	totally true	totally true	quite true	totally true	quite false	quite true	quite false	totally true	quite false	quite true	quite true	quite false	quite false
0.986123	woman	42	4	2	part time	Bac + 3	married/free union	Over 36.000 €	Service and office worker		50 to 99 people	Education, health and social work	57	25	never	never	never	other	10	<15 minutes	no	1 period	7	totally false	quite true	totally false	totally false	quite false	totally true	quite true	totally false	quite true	quite false	quite false	quite false	quite true	quite true	quite false	quite true	totally false	quite true	totally true	quite true	quite true	quite true	quite false	totally false	quite false	quite true
0.73989	man	36	3	1	full time	Baccalaureate degree	married/free union		Service and office worker		50 to 99 people	other services	84	35	often	never	rarely	Individual office	20	16 to 30 minutes	no	never	16	quite false	totally true	quite false	quite false	quite true	quite true	quite false	totally false	quite true	totally true	quite false	quite false	totally true	quite true	totally false	quite true	quite false	totally true	quite true	totally true	totally true	quite true	quite true	quite false	quite false	quite true
1.0095	woman	40	1	none	full time	< baccalaureate degree	alone	15 to 24.000 €	Technician and associate professional		100 to 499 people	Education, health and social work	185	35	Very often	never	never	other	20	16 to 30 minutes	no	2 to 4 periods	47	quite false	quite true	totally false	quite false	quite false	quite true	totally true	totally false	totally true	quite true	totally true	quite false	totally true	totally false	quite false	quite true	totally false	quite false	quite false	totally true	quite true	quite true	totally false	quite false	totally true	totally true
0.390799	woman	46	4	2	full time	Bac + 3	married/free union	Over 36.000 €	Senior managers		500 people or more	other services	84	35	Very often	Very often	often	Individual office	40	31 to 45 minutes	a half day per week	never	5	quite true	quite true	quite true	quite true	quite true	totally true	totally true	quite true	quite true	quite true	quite true	totally true	quite true	quite false	quite true	totally true	quite false	totally true	quite false	quite false	totally true	quite true	totally true	quite false	quite true	totally true
1.38262	man	64	2	none	full time	< baccalaureate degree	married/free union		Workers		9 people or less	building	120	35	rarely	never	never	external site	120	>1h30	no	never	8	quite false	quite false	quite true	quite true	quite true	quite true	quite false	quite false	quite true	quite false	quite false	quite false	quite true	quite false	totally false	quite true	quite false	quite true	quite true	quite true	quite true	quite true	quite true	quite false	quite false	quite true
0.541286	woman	33	1	none	full time	Bac + 3	alone	24 to 36.000 €	Technician and associate professional		500 people or more	other services	72	45	often	never	Very often	open space	40	31 to 45 minutes	no	never	58	quite false	quite true	quite false	quite true	quite false	quite true	quite false	quite true	totally false	quite true	quite true	quite true	quite false	quite true	quite true	quite false	quite false	quite false	quite true	quite false	quite false	quite false	quite true	quite true	quite true	quite false
0.951136	man	40	4	2	full time	Bac + 3	married/free union		Technician and associate professional		500 people or more	Transports	156	39	never	rarely	never	open space	60	46 to 60 minutes	no	never	2	quite false	quite false	quite false	quite false	quite false	quite true	quite false	quite true	quite true	totally true	quite false	quite false	quite false	quite false	quite false	quite false	quite false	quite false	quite false	quite false	quite false	quite false	quite false	quite false	quite false	quite true
0.994262	woman	57	3	none	full time	Bac + 2	married/free union	24 to 36.000 €	Service and office worker		500 people or more	other services	84	39	never	never	often	Individual office	90	1h to 1h30	no	1 period	8	quite false	totally true	quite true	quite false	quite true	quite true	quite false	quite true	quite true	quite true	totally true	quite false	quite false	totally false	totally false	totally false	quite true	quite true	quite true	totally false	totally true	quite false	quite true	quite true	quite false	quite true
0.882448	woman	36	4	2	self employed	< baccalaureate degree	married/free union	24 to 36.000 €		Technician and associate professional Service and office worker Workers	9 people or less	other services	86	35	never	never	never	at home	0	<15 minutes		never	13	quite true	totally true		totally true		totally true		quite true	quite true	quite true	quite false	quite true	quite true	totally true	quite true		quite true	totally true	quite true	quite true	totally true		quite false		quite true	quite true
1.05121	woman	38	4	2	full time	Bac + 2	married/free union		Service and office worker		50 to 99 people	Education, health and social work	60	35	never	never	never	flex office	15	<15 minutes	no	1 period	0	quite false	quite false	quite false	quite false	quite false	quite false	quite false	quite false	quite false	quite false	quite false	quite false	quite true	quite false	quite false	quite false	quite false	quite false	quite false	quite false	quite false	quite false	quite false	quite false	quite false	quite false
1.09133	woman	46	3	1	full time	Bac + 3	married/free union	Over 36.000 €	Technician and associate professional		100 to 499 people	Industry	143	35	never	never	never	Individual office	30	16 to 30 minutes	1 day per week	never	23	quite false	quite true	quite true	quite false	quite true	quite true	quite true	quite true	quite true	quite false	quite true	quite false	quite true	quite true	quite false	quite false	quite false	quite true	quite true	quite true	quite true	quite false	quite true	quite true	quite false	quite false
1.1685	woman	32	3	1	full time	Bac + 2	En union libre	under 15.000 €	Technician and associate professional		9 people or less	other services	120	35	rarely	never	never	Individual office	30	16 to 30 minutes	no	1 period	15	quite true	quite true	totally true	quite true	quite true	totally true	totally false	totally true	totally true	quite true	totally false	totally false	quite true	quite false	totally false	totally true	quite false	quite true	quite true	quite true	totally true	totally true	quite false	totally false	totally false	quite true
0.812465	man	50	3	1	full time	< baccalaureate degree	married/free union		Senior managers		10 to 49 people	trading	4	45	rarely	never	Very often	other	270	>1h30	more than one day a week	never	8	quite false	quite false	quite true	totally true	quite true	totally true	quite false	quite false	quite true	quite true	quite false	quite false	quite true	quite false	totally false	totally true	quite false	quite true	quite false	totally true	quite true	quite true	quite false	quite false	totally false	quite true
0.908675	woman	50	3	2	part time	Bac + 3	alone	under 15.000 €	Service and office worker		100 to 499 people	other services	4	22	Very often	rarely	often	external site	25	16 to 30 minutes	1 day per week	>4	2	quite false	quite true	quite true	totally false	quite true	quite true	quite false	quite false	quite false	totally true	totally true	quite true	quite true	quite false	quite false	quite false	quite false	quite true	totally false	quite true	quite true	quite false	quite false	quite false	quite false	quite true
1.03806	man	51	1	none	self employed	< baccalaureate degree	alone	under 15.000 €		Craftsman, shopkeeper, entrepreneur	9 people or less	trading	24	60	Very often	often	Very often	at home	0	<15 minutes		2 to 4 periods	16	totally false	totally false		totally true		totally true		totally true	quite true	quite true	totally true	totally false	totally true	quite false	totally false		totally false	quite true	totally true	totally true	totally true		totally true		totally true	quite true
0.362558	man	31	3	1	full time	Bac + 3	married/free union	Over 36.000 €	Senior managers		500 people or more	trading	13	45	never	never	rarely	open space	15	<15 minutes	no	never	8	quite false	quite false	totally true	totally true	totally true	totally true	quite false	quite true	totally true	quite false	quite false	totally false	totally true	totally false	totally false	quite true	totally false	totally true	quite true	quite true	totally true	quite true	quite true	totally false	quite false	totally true
1.0232	woman	43	4	2	part time	Baccalaureate degree	married/free union	15 to 24.000 €	Service and office worker		10 to 49 people	other services	240	30	never	never	never	open space	30	16 to 30 minutes	no	never	2	quite false	quite false	quite false	quite false	quite false	quite false	quite false	quite true	quite true	quite true	totally true	quite false	quite false	quite true	quite true	quite false	quite true	quite false	quite false	quite true	quite true	quite false	quite false	quite false	quite false	quite false
1.0029	man	27	2	none	full time	Bac + 3	En union libre	24 to 36.000 €	Technician and associate professional		50 to 99 people	Insurance and real estate	59	45	rarely	never	never	Commercial permises	60	46 to 60 minutes	1 day per week	never	1	quite true	quite true	quite true	quite true	quite true	quite true	quite true	quite true	quite true	quite true	quite true	quite false	quite true	quite true	quite true	quite true	quite true	quite true	quite true	quite true	quite true	quite true	quite true	quite true	quite true	quite false
0.791819	man	43	4	2	full time	Bac + 3	married/free union	Over 36.000 €	Service and office worker		100 to 499 people	other services	192	40	often	often	often	other	60	46 to 60 minutes	no	never	21	quite false	totally true	quite false	totally false	quite false	quite true	quite false	quite false	quite true	quite true	quite false	quite true	quite true	quite false	quite true	quite true	totally true	quite true	totally true	quite false	totally false	quite false	quite true	totally false	totally true	quite false
1.60161	woman	55	4	none	full time	< baccalaureate degree	alone	15 to 24.000 €	Workers		10 to 49 people	Industry	182	35	rarely	never	often	production or workshop	70	1h to 1h30	no	never	65	totally false	totally false	totally false	totally false	totally false	quite true	quite false	totally false	totally false	totally false	quite false	totally false	quite true	totally false	totally false	totally false	totally true	totally false	totally false	totally false	totally false	totally false	totally false	totally false	totally false	totally false
0.938449	woman	54	2	none	part time	Baccalaureate degree	alone	under 15.000 €	Service and office worker		100 to 499 people	other services	24	35	Very often	never	Very often	other	10	<15 minutes	no	2 to 4 periods	46	quite false	totally true	totally false	totally false	quite false	quite false	totally false	quite true	quite true	quite true	totally true	totally true	totally false	quite true	totally true	quite false	totally false	quite false	totally true	quite true	quite false	totally false	quite true	quite true	totally true	quite false
0.72966	man	51	2	none	self employed	< baccalaureate degree	married/free union	Over 36.000 €		Craftsman, shopkeeper, entrepreneur		building	300	45	rarely	never	rarely	at customers	120	>1h30	no	never	14	quite false	quite false		totally true		quite true		quite true	quite true	totally true	quite true	quite false	quite true	quite false	quite false		quite false	totally true	quite true	totally true	quite true		quite true		quite true	quite true
1.28466	woman	32	2	none	part time	Bac + 3	married/free union	15 to 24.000 €	Service and office worker		100 to 499 people	Education, health and social work	12	20	often	never	often	at customers	25	16 to 30 minutes	more than one day a week	2 to 4 periods	63	totally true	quite false	totally true	totally false	quite false	quite true	quite false	totally false	quite false	totally true	totally false	quite false	quite false	totally true	totally false	quite true	totally false	quite true	quite true	quite false	quite true	totally false	quite false	quite true	quite true	quite true
0.970245	woman	49	4	1	full time	Bac + 3	En union libre	Over 36.000 €	Senior managers		500 people or more	Education, health and social work	306	45	often	never	rarely	at home	30	16 to 30 minutes		never	20	totally false	quite true	totally false	totally false	quite false	quite true	quite false	quite true	quite true	totally true	quite true	quite true	quite false	totally true	quite false	quite false	totally false	totally false	quite false	quite true	quite false	quite false	totally true	quite false	quite false	totally true
1.51798	woman	42	2	none	full time	Bac + 3	En union libre	24 to 36.000 €	Technician and associate professional		9 people or less	Insurance and real estate	132	35	never	never	never	Individual office	40	31 to 45 minutes	no	2 to 4 periods	11	quite false	quite false	quite true	quite true	quite true	quite true	totally false	quite false	totally true	totally false	quite false	quite true	quite true	totally false	totally false	quite true	totally false	quite true	quite false	quite true	quite true	quite true	quite false	totally false	quite false	quite true
1.05754	man	53	4	2	full time	< baccalaureate degree	married/free union	24 to 36.000 €	Workers		10 to 49 people	Transports	276	42	often	Very often	Very often	other	390	>1h30	more than one day a week	2 to 4 periods	26	quite false	totally true	quite false	quite false	totally true	quite false	quite false	totally true	totally true	totally true	totally true	totally true	quite false	quite false	totally true	quite false	totally true	totally true	totally true	quite false	totally true	quite false	totally true	quite false	quite false	quite false
1.47849	man	47	3	2	self employed	Bac + 3	alone	15 to 24.000 €		Senior managers		other services	192	40	often	often	Very often	at home	0	<15 minutes		2 to 4 periods	0	totally false	totally false		totally true		quite true		quite true	totally false	quite true	totally true	quite false	quite true	quite true	quite false		totally false	totally false	totally true	quite true	totally true		quite true		quite false	quite true
0.73989	man	36	3	1	full time	Baccalaureate degree	En union libre	Over 36.000 €	Service and office worker		50 to 99 people	building	66	45	rarely	rarely	often	open space	20	16 to 30 minutes	no	1 period	9	quite true	totally true	quite true	quite false	quite true	quite true	quite true	quite true	totally true	quite false	totally true	quite true	totally true	totally true	totally false	quite false	totally true	quite false	quite true	totally true	quite false	quite false	quite true	quite true	quite true	totally true
0.998466	man	57	3	none	full time	< baccalaureate degree	married/free union		Workers		100 to 499 people	Industry	25	35	never	never	rarely	other	30	16 to 30 minutes	no	1 period	0	quite true	quite true	quite true	quite true	quite true	quite true	quite true	quite true	quite true	quite true	quite true	quite true	quite true	quite true	quite true	quite true	quite true	quite true	quite true	quite true	quite true	quite true	quite true	quite true	quite true	quite true
0.4724	woman	44	4	2	part time	Baccalaureate degree	married/free union		Service and office worker		500 people or more	other services	197	30	never	never	never	Individual office	55	46 to 60 minutes	no	1 period	9	quite true	quite true	quite true	quite true	quite false	quite false	quite true	quite true	quite false	quite false	quite false	quite false	quite false	quite true	quite false	quite true	quite true	quite false	quite false	quite false	quite true	quite true	quite true	quite false	quite true	quite true
0.672768	man	62	2	none	full time	< baccalaureate degree	married/free union	Over 36.000 €	Technician and associate professional		50 to 99 people	Transports	168	50	rarely	rarely	Very often	Individual office	300	>1h30	no	1 period	9	quite true	totally true	quite true	quite false	quite false	quite false	quite false	quite true	quite true	totally true	quite true	quite true	quite true	quite true	quite true	totally false	quite true	quite false	quite true	quite true	quite false	totally true	quite true	quite true	quite true	quite true
0.773111	man	47	5 and more	2	full time	Baccalaureate degree	alone	15 to 24.000 €	Service and office worker		100 to 499 people	Education, health and social work	192	36	Very often	Very often	Very often	other	30	16 to 30 minutes	no	2 to 4 periods	10	quite false	quite true	quite false	quite true	quite true	quite true	totally false	quite false	quite true	quite false	quite false	totally true	quite true	quite true	quite false	quite true	totally false	quite true	totally true	quite true	quite true	quite false	quite true	quite false	totally true	quite true
0.37339	woman	50	4	2	full time	Baccalaureate degree	married/free union	Over 36.000 €	Service and office worker		500 people or more	Transports	204	75	Very often	Very often	Very often	other	180	>1h30	no	1 period	9	quite true	quite true	quite false	totally false	quite true	quite false	quite false	quite false	quite true	quite true	quite false	totally true	quite false	quite false	quite false	quite false	quite true	quite true	quite true	quite false	quite false	quite false	quite false	quite false	totally true	quite true
0.30894	man	41	1	none	full time	Bac + 2	alone	15 to 24.000 €	Technician and associate professional		500 people or more	other services	103	40	never	often	rarely	open space	40	31 to 45 minutes	no	never	39	quite false	totally true	totally false	totally false	totally false	totally false	totally false	totally true	totally false	totally true	totally false	totally true	totally false	totally false	totally true	totally false	totally true	totally false	quite true	totally false	totally false	quite false	totally false	totally false	quite true	totally false
0.991166	woman	48	2	none	full time	Baccalaureate degree	married/free union	Over 36.000 €	Service and office worker		500 people or more	Education, health and social work	3	39	never	never	never	Individual office	35	31 to 45 minutes	no	2 to 4 periods	9	quite false	quite false	quite false	quite true	quite false	quite true	quite false	quite true	quite true	quite true	quite true	quite false	quite true	quite false	quite false	quite false	quite false	quite true	quite false	quite true	quite true	quite true	quite true	quite false	quite false	quite true
1.19689	woman	47	4	1	full time	< baccalaureate degree	married/free union	Over 36.000 €	Technician and associate professional		10 to 49 people	building	120	40	rarely	never	never	production or workshop	15	<15 minutes	no	never	31	totally false	totally true	totally false	totally true	quite false	quite true	totally true	totally true	totally true	totally true	totally true	totally false	totally true	quite false	totally true	totally false	totally false	totally false	totally true	totally true	quite true	totally true	totally true	totally true	totally false	totally true
0.818313	man	43	3	1	full time	Bac + 2	married/free union	24 to 36.000 €	Service and office worker		50 to 99 people	Education, health and social work	18	41	never	never	rarely	flex office	30	16 to 30 minutes	no	never	11	totally false	quite false	quite false	quite true	quite true	quite true	totally false	quite false	totally true	quite true	quite false	totally false	quite true	quite true	totally false	quite true	quite false	totally true	quite false	totally true	quite true	quite false	quite false	quite false	quite false	totally true
0.773111	man	57	2	none	part time	< baccalaureate degree	married/free union	15 to 24.000 €	Service and office worker		9 people or less	other services	120	25	often	never	never	external site	4	<15 minutes	no	2 to 4 periods	56	quite true	quite true	totally false	totally false	totally false	quite false	quite false	totally false	totally true	totally true	quite false	quite true	totally false	totally true	totally true	totally false	totally false	totally false	quite false	quite true	totally false	totally false	quite false	quite false	quite false	totally false
0.755593	man	51	3	1	part time	< baccalaureate degree	En union libre	Over 36.000 €	Technician and associate professional		10 to 49 people	Education, health and social work	18	20	never	never	never	Individual office	10	<15 minutes	no	2 to 4 periods	15	totally false	quite false	totally true	totally true	totally true	totally true	totally false	totally false	totally true	totally true	totally false	quite true	totally true	quite true	totally false	totally true	totally false	totally true	totally false	totally true	quite true	quite false	totally false	totally false	totally false	totally true
0.865138	man	31	3	none	part time	Bac + 2	alone	15 to 24.000 €	Service and office worker		50 to 99 people	other services	8	20	never	never	rarely	open space	80	1h to 1h30	a half day per week	2 to 4 periods	32	quite true	totally true	totally false	totally false	quite true	quite false	quite true	quite true	totally false	totally true	quite false	quite true	totally false	totally true	quite false	quite false	quite true	quite false	quite false	totally false	quite false	totally false	quite true	quite true	quite true	quite false
0.983018	woman	42	3	1	full time	Bac + 2	married/free union	24 to 36.000 €	Service and office worker		50 to 99 people	trading	108	38	never	never	never	open space	20	16 to 30 minutes	no	2 to 4 periods	39	quite true	quite true	totally false	totally false	totally false	quite false	totally false	totally true	totally true	totally true	quite true	totally false	totally false	quite true	quite true	totally false	totally false	totally false	quite false	totally false	totally true	totally false	quite false	totally true	totally false	totally false
0.928012	man	27	2	none	full time	Baccalaureate degree	En union libre	15 to 24.000 €	Service and office worker		10 to 49 people	other services	60	40	Very often	never	Very often	at customers	600	>1h30	more than one day a week	never	5	quite true	quite true	quite true	quite true	quite true	quite true	quite true	quite true	quite true	quite true	quite true	quite true	quite true	quite true	quite true	quite true	quite true	quite true	quite true	quite true	quite true	quite true	quite false	quite true	quite true	quite false
0.297434	man	50	4	1	full time	< baccalaureate degree	married/free union	24 to 36.000 €	Service and office worker		500 people or more	Transports	386	35	Very often	never	never	external site	300	>1h30	no	never	44	quite false	totally true	quite false	quite false	totally false	quite true	quite false	totally true	quite true	quite true	quite false	quite false	quite true	quite true	quite true	totally false	totally true	quite false	quite true	quite true	quite false	quite false	quite true	quite true	quite true	quite true
0.368226	man	38	3	none	full time	Bac + 2	En union libre	Over 36.000 €	Technician and associate professional		500 people or more	other services	132	39	never	never	Very often	Individual office	90	1h to 1h30	no	never	13	quite true	quite true	quite true	totally true	totally true	quite true	quite true	totally true	quite true	quite true	quite true	totally true	quite true	totally true	quite true	quite true	totally true	quite true	quite true	totally true	quite true	quite true	quite true	totally true	quite true	quite true
1.30721	man	28	3	1	full time	< baccalaureate degree	En union libre	15 to 24.000 €	Workers		10 to 49 people	other services	9	35	never	rarely	often	external site	30	16 to 30 minutes	no	1 period	46	quite false	quite false	totally false	totally false	totally false	quite false	quite false	quite true	quite true	totally true	quite false	totally false	quite false	quite true	totally true	quite false	totally false	quite false	quite true	quite true	quite false	totally false	quite true	totally false	quite false	quite false
1.07639	woman	57	1	none	part time	< baccalaureate degree	alone	15 to 24.000 €	Service and office worker		100 to 499 people	Transports	108	32	never	never	never	Individual office	25	16 to 30 minutes	no	never	18	quite true	quite true	quite true	quite false	quite true	quite true	quite false	quite false	totally true	quite true	quite false	quite false	quite true	quite false	quite true	quite true	totally false	quite true	quite false	quite true	totally true	quite true	quite false	quite false	totally false	quite true
1.28466	woman	27	1	none	full time	Baccalaureate degree	alone	15 to 24.000 €	Service and office worker		100 to 499 people	trading	4	35	never	never	never	Individual office	60	46 to 60 minutes	a half day per week	never	3	quite true	quite true	quite true	quite true	quite true	quite true	quite false	quite true	quite true	quite true	quite true	quite true	quite true	quite true	quite true	quite true	quite true	quite true	quite true	quite true	quite true	quite true	quite false	totally false	quite true	quite true
0.366819	man	35	4	1	full time	Bac + 3	alone	15 to 24.000 €	Senior managers		500 people or more	other services	48	38	rarely	rarely	rarely	Individual office	40	31 to 45 minutes	1 day per week	1 period	23	quite true	quite true	quite true	quite true	quite true	quite true	quite true	quite true	totally true	totally true	quite true	quite true	quite true	quite true	quite true	quite true	quite true	quite true	quite false	quite true	quite true	quite true	quite true	quite true	quite false	quite true
0.818313	man	40	4	2	full time	Bac + 2	married/free union	Over 36.000 €	Service and office worker		50 to 99 people	other services	24	40	Very often	often	often	open space	60	46 to 60 minutes	no	never	9	totally false	totally true	quite false	quite true	quite true	quite false	totally false	totally true	totally true	quite true	totally true	totally true	quite true	quite false	quite false	quite true	quite false	quite true	totally true	totally true	quite false	totally true	totally true	quite false	totally true	quite true
0.972964	woman	46	5 and more	2	part time	Bac + 3	married/free union	Over 36.000 €	Technician and associate professional		500 people or more	Education, health and social work	240	40	Very often	rarely	Very often	other	50	46 to 60 minutes	no	never	50	totally false	totally true	totally false	totally false	totally false	quite false	totally true	totally true	quite false	totally true	totally true	totally true	totally false	totally true	quite true	totally false	totally false	totally true	totally true	quite false	totally false	totally false	quite true	quite true	totally true	totally false
0.783203	man	57	4	1	full time	Bac + 3	married/free union	24 to 36.000 €	Technician and associate professional		500 people or more	Education, health and social work	252	42	rarely	never	rarely	Individual office	90	1h to 1h30	a half day per week	1 period	0	quite false	quite true	quite true	quite true	quite false	quite true	quite false	quite true	totally true	quite true	quite false	quite false	quite true	quite false	quite false	quite true	quite true	quite true	quite true	quite true	quite true	quite true	quite true	quite false	quite false	quite true
1.35625	woman	29	3	1	full time	Bac + 3	married/free union	Over 36.000 €	Service and office worker		100 to 499 people	other services	45	39	never	never	never	open space	70	1h to 1h30	no	>4	22	quite false	quite true	quite true	quite false	quite true	quite true	totally false	quite true	quite true	quite true	quite false	totally false	quite true	quite false	totally false	totally true	totally true	quite true	quite false	quite true	quite true	quite true	quite false	totally false	totally false	quite true
0.968907	man	45	3	1	full time	Baccalaureate degree	married/free union		Workers		100 to 499 people	trading	240	39	rarely	never	never	production or workshop	40	31 to 45 minutes	no	1 period	2	quite true	quite true	quite false	quite false	quite false	quite false	quite false	quite false	quite true	quite true	quite true	quite false	quite false	quite false	quite true	quite false	quite false	quite false	quite true	quite false	quite true	quite false	quite false	quite true	quite false	quite true
0.45368	woman	31	1	none	full time	Bac + 3	En union libre	24 to 36.000 €	Senior managers		500 people or more	other services	1	45	never	never	rarely	open space	5	<15 minutes	no	2 to 4 periods	23	quite false	quite true	quite false	quite false	quite false	quite true	quite false	quite true	quite true	quite true	quite true	quite false	quite true	quite false	quite false	quite true	totally false	quite true	quite false	quite true	quite true	quite false	quite true	quite false	quite false	quite true
1.23146	woman	30	2	none	full time	Bac + 2	married/free union	24 to 36.000 €	Service and office worker		10 to 49 people	Education, health and social work	10	39	rarely	never	rarely	Individual office	30	16 to 30 minutes	no	2 to 4 periods	21	quite false	quite false	quite true	quite true	quite true	quite true	quite false	quite true	quite true	quite true	quite true	totally true	quite true	quite true	quite false	quite true	quite false	quite true	quite true	quite true	quite true	quite false	totally true	quite false	quite false	quite true
0.836756	man	37	5 and more	3	full time	Bac + 3	married/free union	Over 36.000 €	Senior managers		10 to 49 people	Industry	21	40	never	never	never	open space	40	31 to 45 minutes	no	2 to 4 periods	9	quite false	quite true	quite true	totally true	quite false	quite true	quite false	quite true	totally true	totally true	quite false	quite false	quite true	quite false	quite false	quite false	quite false	quite true	quite false	quite true	quite true	quite false	quite false	quite false	totally false	quite true
0.346125	man	51	3	1	full time	< baccalaureate degree	married/free union		Technician and associate professional		500 people or more	Industry	240	45	often	never	never	flex office	140	>1h30	no	1 period	23	quite false	quite true	totally false	totally false	quite false	quite true	quite true	totally true	quite true	quite true	quite true	quite false	quite false	totally true	quite true	quite false	quite true	quite true	quite true	quite true	quite true	quite false	totally true	quite false	quite false	quite true
0.994262	woman	46	3	2	full time	Bac + 2	alone	15 to 24.000 €	Service and office worker		9 people or less	other services	132	35	never	never	never	Individual office	10	<15 minutes	no	2 to 4 periods	61	quite true	totally true	totally false	totally false	totally false	quite false	totally true	quite false	totally true	totally true	quite false	quite false	totally false	totally true	quite false	totally false	totally false	totally false	quite false	quite true	totally false	totally false	totally true	quite false	quite true	quite true
1.03221	woman	43	3	1	full time	Bac + 2	married/free union	Over 36.000 €	Technician and associate professional		500 people or more	Education, health and social work	30	39	often	never	never	Individual office	10	<15 minutes	no	never	8	quite false	quite true	quite true	quite false	quite false	totally true	quite false	quite true	quite true	quite true	quite true	quite false	quite true	quite true	quite false	quite false	totally false	quite true	totally false	totally true	quite true	quite true	quite true	quite true	totally false	quite true
1.28382	woman	33	4	2	full time	Bac + 3	married/free union	Over 36.000 €	Senior managers		50 to 99 people	trading	38	45	rarely	never	rarely	open space	35	31 to 45 minutes	no	1 period	14	quite false	totally true	quite false	quite true	quite false	quite false	totally false	totally true	quite true	quite false	totally true	quite true	quite true	totally true	quite true	totally false	totally false	quite false	quite true	quite true	quite false	quite false	quite true	quite false	quite false	quite false
0.905311	man	34	1	none	full time	Baccalaureate degree	alone	15 to 24.000 €	Technician and associate professional		10 to 49 people	Education, health and social work	216	45	never	never	never	Individual office	15	<15 minutes	no	1 period	8	totally false	quite false	quite true	quite true	quite true	totally true	totally false	totally true	totally true	quite false	quite true	quite false	totally true	quite false	totally false	quite true	totally false	totally true	quite false	totally true	totally true	quite true	quite false	quite false	totally false	totally true
0.392185	woman	51	2	none	full time	Bac + 3	married/free union		Technician and associate professional		500 people or more	Insurance and real estate	312	35	never	never	never	open space	30	16 to 30 minutes	no	never	4	totally false	totally true	quite false	quite true	quite true	quite true	quite false	quite true	quite true	totally true	quite false	quite false	quite true	quite false	quite false	quite true	totally false	quite true	quite true	quite true	quite true	totally false	quite true	quite false	totally false	quite true
1.26497	woman	52	2	none	full time	< baccalaureate degree	married/free union	Over 36.000 €	Workers		50 to 99 people	Industry	389	37	rarely	rarely	Very often	production or workshop	10	<15 minutes	no	1 period	29	quite false	totally true	totally false	totally false	totally false	quite true	quite true	quite false	quite true	quite true	quite false	quite false	quite true	quite false	quite false	quite false	totally false	quite true	totally true	quite true	quite true	quite true	quite true	totally false	quite true	quite true
0.994262	woman	53	3	none	part time	< baccalaureate degree	married/free union	15 to 24.000 €	Service and office worker		10 to 49 people	other services	108	15	rarely	never	Very often	other	5	<15 minutes	no	>4	47	quite false	quite false	totally false	totally false	quite true	quite true	totally false	totally false	quite true	quite true	quite false	totally false	quite false	quite false	quite false	quite false	totally false	quite true	quite true	quite true	quite true	quite false	quite false	totally false	quite false	quite true
0.400485	woman	44	2	none	full time	Bac + 3	married/free union	Over 36.000 €	Senior managers		500 people or more	building	60	65	often	rarely	often	Individual office	120	>1h30	no	2 to 4 periods	15	totally false	totally true	quite true	quite true	quite true	totally true	quite false	totally true	totally true	quite true	quite true	quite false	quite true	quite true	quite false	quite true	quite false	quite true	totally true	quite true	totally true	quite true	totally true	quite false	quite false	quite true
3.86994	man	21	1	none	full time	Baccalaureate degree	alone	15 to 24.000 €	Service and office worker		9 people or less	trading	22	41	Very often	never	often	Commercial permises	7	<15 minutes	no	never	20	quite true	quite true	quite true	quite true	quite true	quite true	quite false	totally false	quite true	quite true	quite false	quite false	totally true	quite false	quite false	totally true	totally false	totally true	quite false	totally true	quite false	quite false	quite false	quite false	totally true	quite true
1.00235	woman	54	3	1	full time	Bac + 3	alone		Senior managers		100 to 499 people	Education, health and social work	360	20	Very often	never	often	other	120	>1h30	no	never	16	quite false	quite true	quite false	quite false	quite false	totally false	totally false	quite true	quite true	quite false	quite true	quite true	quite false	quite false	totally true	quite false	totally true	quite false	quite true	quite false	totally false	quite false	quite true	quite false	quite true	quite false
0.862275	man	44	1	none	full time	Bac + 3	alone	15 to 24.000 €	Technician and associate professional		10 to 49 people	trading	50	40	rarely	rarely	rarely	at customers	30	16 to 30 minutes	more than one day a week	1 period	7	quite true	quite false	totally true	quite false	quite false	quite true	totally false	quite true	quite true	quite true	totally false	totally false	totally true	quite false	quite false	quite true	totally false	quite true	quite false	totally true	totally true	quite false	quite true	totally false	totally false	quite true
2.08507	woman	40	3	1	full time	Baccalaureate degree	married/free union	24 to 36.000 €	Workers		9 people or less	other services	209	37	never	never	Very often	Individual office	90	1h to 1h30	no	never	55	quite false	quite true	totally false	quite false	quite false	quite true	quite false	totally true	totally true	totally true	quite true	quite false	totally false	quite false	quite false	quite false	totally false	quite false	quite true	totally true	quite true	totally false	totally true	quite false	quite false	quite true
1.26243	man	34	3	1	full time	Baccalaureate degree	married/free union	under 15.000 €	Workers		10 to 49 people	other services	2	39	never	never	often	at customers	210	>1h30	no	2 to 4 periods	8	quite false	totally true	quite true	quite true	totally true	quite true	totally false	quite false	quite true	quite false	totally false	totally false	totally true	totally false	totally false	quite true	quite true	quite true	totally true	totally true	totally true	quite true	quite false	totally false	quite true	quite true
0.884632	man	55	2	none	part time	< baccalaureate degree	En union libre	under 15.000 €	Service and office worker		50 to 99 people	other services	16	20	never	never	Very often	external site	90	1h to 1h30	no	2 to 4 periods	29	quite true	totally false	totally false	totally false	totally false	quite true	totally false	totally false	totally true	totally true	totally false	totally false	quite true	totally false	quite false	quite true	quite true	quite false	totally false	quite true	quite false	totally false	totally false	totally false	totally true	quite false
0.948208	woman	38	2	none	self employed	Baccalaureate degree	married/free union	Over 36.000 €		Craftsman, shopkeeper, entrepreneur	9 people or less	other services	24	40	often	never	rarely	other	0	<15 minutes	no	2 to 4 periods	8	totally false	totally false		totally true		totally true		quite true	totally true	totally true	totally false	totally false	totally true	quite true	totally false		totally false	totally true	quite false	totally true	totally true		quite true		totally false	totally true
0.928012	man	28	3	1	full time	Bac + 2	En union libre	Over 36.000 €	Service and office worker		10 to 49 people	Transports	84	38	never	never	often	open space	90	1h to 1h30	no	never	38	totally true	quite true	quite true	quite true	quite false	quite true	totally true	quite true	quite false	quite false	quite true	quite false	totally true	quite true	quite true	quite true	quite true	quite false	quite false	quite true	quite true	quite true	quite false	quite false	quite false	quite true
0.991166	woman	49	1	none	full time	Bac + 2	alone	under 15.000 €	Service and office worker		100 to 499 people	other services	120	35	rarely	never	rarely	open space	60	46 to 60 minutes	no	2 to 4 periods	5	quite false	totally true	quite true	quite true	totally true	quite true	totally false	quite true	totally true	totally false	quite true	totally true	totally true	quite true	totally false	quite true	quite false	quite true	quite false	totally true	totally true	totally true	quite true	quite false	quite false	quite true
0.974908	man	27	2	none	full time	Bac + 3	married/free union	24 to 36.000 €	Technician and associate professional		10 to 49 people	Industry	9	38	never	never	never	Individual office	25	16 to 30 minutes	no	1 period	8	totally false	quite false	quite true	quite true	quite false	quite true	totally false	quite true	totally true	quite false	quite false	quite false	quite true	quite true	quite false	quite true	quite true	totally true	quite true	quite true	totally true	quite true	quite false	quite false	totally false	quite false
0.582846	woman	31	4	2	self employed	Bac + 3	married/free union	24 to 36.000 €		Technician and associate professional Service and office worker Workers	9 people or less	other services	96	50	never	never	rarely	at home	0	<15 minutes		>4	15	quite false	quite true		quite true		totally true		quite false	quite true	totally true	quite false	quite false	quite true	quite false	quite false		totally false	quite true	quite true	quite true	totally true		quite false		quite false	quite true
0.486533	woman	51	3	none	self employed	Baccalaureate degree	married/free union	24 to 36.000 €		Technician and associate professional Service and office worker Workers	9 people or less	other services	74	8	never	never	never	at customers	20	16 to 30 minutes	no	2 to 4 periods	9	quite true	quite false		quite false		quite false		totally false	quite true	quite true	quite false	quite false	quite true	quite false	quite false		quite false	quite false	quite false	quite false	quite true		totally false		quite false	quite false
1.07219	woman	35	4	2	part time	Bac + 3	married/free union	24 to 36.000 €	Technician and associate professional		10 to 49 people	other services	14	30	never	never	never	Individual office	45	31 to 45 minutes	no	>4	40	totally false	quite true	quite true	totally true	totally true	totally true	quite false	quite true	totally true	quite true	totally true	quite false	totally true	quite false	totally false	totally true	totally false	quite true	quite true	totally true	quite true	quite true	quite true	quite false	totally false	totally true
1.17998	woman	58	3	none	full time	Bac + 3	married/free union	Over 36.000 €	Service and office worker		10 to 49 people	Industry	300	40	never	never	rarely	Individual office	45	31 to 45 minutes	no	2 to 4 periods	17	quite false	quite false	quite true	totally true	quite true	totally true	totally true	quite true	quite true	quite false	quite false	quite true	quite true	totally false	totally false	totally true	quite false	quite true	quite false	totally true	totally true	quite false	quite true	quite false	quite false	quite true
0.755593	man	51	4	2	full time	Bac + 2	married/free union	24 to 36.000 €	Technician and associate professional		50 to 99 people	Education, health and social work	36	40	Very often	rarely	Very often	other	20	16 to 30 minutes	no	never	16	totally false	quite true	quite false	quite false	quite false	quite true	quite false	quite true	quite true	quite false	quite true	quite true	quite true	quite true	quite false	quite false	totally false	totally true	quite true	quite true	quite false	quite true	quite false	quite true	quite true	quite true
1.22212	woman	43	3	1	full time	Bac + 3	alone	24 to 36.000 €	Technician and associate professional		500 people or more	other services	16	40	never	rarely	often	other	60	46 to 60 minutes	no	never	17	totally false	quite true	quite false	quite true	quite false	quite true	quite false	totally true	quite true	totally true	totally true	quite true	quite true	quite true	quite false	totally false	quite false	totally true	quite true	totally true	quite true	totally true	quite true	quite false	quite false	quite true
1.7705	man	51	3	1	full time	< baccalaureate degree	En union libre	15 to 24.000 €	Workers		9 people or less	building	180	39	never	never	rarely	external site	60	46 to 60 minutes	no	>4	11	quite false	quite false	quite false	quite false	quite false	quite false	quite true	quite false	quite false	totally true	quite false	quite false	quite false	quite true	quite false	quite false	quite false	quite true	quite false	quite false	quite false	quite false	quite true	quite true	quite true	quite true
0.448361	woman	46	5 and more	3	full time	Bac + 3	married/free union	Over 36.000 €	Senior managers		500 people or more	building	120	45	often	never	often	open space	60	46 to 60 minutes	more than one day a week	never	6	totally false	quite false	totally true	totally true	totally true	quite true	totally false	totally true	totally true	quite false	quite true	quite false	totally true	totally false	totally false	totally true	quite false	quite true	quite false	totally true	totally true	totally true	quite true	totally false	quite false	quite true
1.12486	man	51	5 and more	3	full time	< baccalaureate degree	married/free union	24 to 36.000 €	Technician and associate professional		9 people or less	other services	254	55	Very often	rarely	often	external site	120	>1h30	no	1 period	38	quite false	quite false	quite false	quite true	quite true	quite true	totally false	quite true	quite false	quite false	quite true	quite false	quite true	quite false	quite false	quite false	quite false	quite true	quite true	quite true	quite false	quite false	quite true	quite false	quite true	quite true
0.968907	man	51	1	none	full time	< baccalaureate degree	alone	15 to 24.000 €	Workers		100 to 499 people	other services	337	35	never	never	never	other	20	16 to 30 minutes	no	never	9	quite false	quite false	totally false	quite false	quite false	quite true	quite false	totally false	quite true	quite true	quite false	totally false	quite false	quite false	quite false	quite false	totally false	quite true	quite false	quite false	quite true	quite false	quite false	quite false	quite false	quite true
0.486533	woman	48	3	none	self employed	Bac + 2	married/free union	under 15.000 €		Technician and associate professional Service and office worker Workers	9 people or less	Industry	242	35	never	never	never	Individual office	20	16 to 30 minutes	no	1 period	19	quite false	quite false		quite false		quite true		quite true	quite true	quite true	quite true	quite false	quite false	quite false	quite false		quite false	quite true	quite true	quite false	quite true		quite false		quite false	quite false
0.317049	man	35	4	2	part time	Bac + 2	married/free union	24 to 36.000 €	Service and office worker		500 people or more	Transports	138	28	often	never	rarely	open space	50	46 to 60 minutes	no	never	37	totally true	quite true	totally false	totally false	quite true	quite true	quite false	quite true	quite false	quite true	quite false	quite true	quite false	quite false	quite true	quite true	totally true	quite true	quite true	quite false	quite false	quite false	quite false	quite false	quite true	totally true
0.823282	man	39	5 and more	3	full time	Bac + 3	married/free union	24 to 36.000 €	Service and office worker		10 to 49 people	other services	192	35	never	never	never	Commercial permises	60	46 to 60 minutes	no	1 period	19	quite false	quite true	quite true	quite true	quite false	quite true	totally false	quite true	totally true	quite false	quite false	quite true	quite true	quite false	quite false	quite true	quite true	quite true	quite false	quite true	quite true	quite false	quite false	quite false	quite false	quite false
1.37227	woman	31	4	2	part time	Bac + 3	married/free union	Over 36.000 €	Senior managers		500 people or more	Education, health and social work	117	40	Very often	never	never	other	30	16 to 30 minutes	no	never	27	quite false	quite false	quite false	quite false	quite false	quite false	quite false	quite true	quite false	quite true	totally true	quite true	quite false	totally true	quite false	quite false	quite false	quite false	quite true	quite true	totally false	totally false	quite true	quite true	quite false	quite true
1.63452	man	65	3	none	full time	< baccalaureate degree	married/free union	24 to 36.000 €	Workers		9 people or less	trading	204	35	Very often	never	never	Commercial permises	45	31 to 45 minutes	no	never	4	totally false	totally true	quite true	quite true	totally true	totally true	totally false	totally true	quite true	totally true	quite true	totally true	quite true	quite false	totally false	quite true	totally false	quite true	totally true	quite true	quite true	quite true	totally true	quite false	quite false	totally true
1.15235	woman	51	4	2	full time	Bac + 3	En union libre	24 to 36.000 €	Technician and associate professional		50 to 99 people	Education, health and social work	128	30	never	never	often	Individual office	60	46 to 60 minutes	no	never	0	totally false	quite true	quite true	quite true	quite true	quite true	totally false	quite false	quite true	totally false	quite true	quite false	quite true	totally false	totally false	quite true	quite true	quite true	quite false	quite true	quite true	quite true	quite true	quite false	quite false	quite true
0.478279	woman	42	2	none	full time	Bac + 2	En union libre	Over 36.000 €	Technician and associate professional		500 people or more	other services	206	35	Very often	never	Very often	other	60	46 to 60 minutes	no	never	6	totally false	totally true	quite true	quite false	quite false	totally true	totally false	quite false	totally true	quite false	totally false	quite true	totally true	quite true	totally false	totally true	quite true	totally true	quite true	totally true	quite true	quite true	totally false	totally false	totally false	totally true
0.368226	man	39	4	2	full time	Bac + 3	married/free union	Over 36.000 €	Technician and associate professional		500 people or more	Education, health and social work	192	35	never	never	never	Individual office	60	46 to 60 minutes	no	never	6	quite false	quite true	quite true	quite false	quite false	quite false	quite false	quite true	quite true	quite false	quite true	quite false	quite true	quite true	quite false	quite true	quite false	quite true	quite true	quite true	quite true	quite false	quite false	quite false	totally false	quite true
0.290293	man	57	2	none	full time	< baccalaureate degree	married/free union	Over 36.000 €	Technician and associate professional		500 people or more	Industry	328	39	never	Very often	never	other	20	16 to 30 minutes	no	1 period	36	quite true	quite true	quite false	totally false	quite false	totally false	quite false	quite false	totally true	totally true	quite false	quite false	totally false	quite false	totally true	totally false	totally false	quite false	quite true	quite false	quite true	totally false	quite false	quite true	quite true	quite false
0.739079	man	45	5 and more	3	full time	Bac + 3	married/free union	Over 36.000 €	Senior managers		100 to 499 people	trading	146	40	rarely	never	rarely	open space	140	>1h30	no	never	10	quite false	totally true	quite true	quite true	quite true	quite true	totally false	totally true	quite true	quite true	totally true	quite false	quite true	totally true	quite false	quite true	totally true	quite true	totally true	quite true	quite true	quite true	quite true	quite true	quite true	quite true
1.30721	man	30	1	none	full time	Baccalaureate degree	alone	15 to 24.000 €	Workers		10 to 49 people	other services	6	7	never	never	rarely	other	50	46 to 60 minutes	no	1 period	12	quite true	totally true	totally true	quite false	quite true	quite false	totally false	quite false	quite true	totally true	totally false	quite false	quite true	quite false	quite false	quite true	totally false	quite true	totally true	totally true	totally true	quite true	quite true	quite false	quite false	quite true
1.19741	woman	28	2	none	full time	Bac + 3	married/free union	24 to 36.000 €	Senior managers		100 to 499 people	Education, health and social work	48	35	often	rarely	rarely	at home	30	16 to 30 minutes		never	17	quite false	totally true	totally false	quite false	quite false	quite true	totally false	quite false	totally true	totally true	quite false	totally true	quite true	totally false	totally false	quite true	totally false	quite true	quite false	quite true	quite true	totally false	quite true	quite false	totally false	totally true
0.35956	man	34	2	none	full time	Baccalaureate degree	En union libre	15 to 24.000 €	Service and office worker		500 people or more	Insurance and real estate	15	35	never	never	never	open space	10	<15 minutes	no	2 to 4 periods	12	quite false	quite false	quite true	quite true	quite true	quite true	quite false	quite false	quite true	quite false	quite false	quite false	quite true	quite false	quite false	quite true	totally false	totally true	quite false	totally true	quite true	quite true	quite false	quite false	quite false	quite true
1.45509	woman	45	3	2	full time	< baccalaureate degree	alone	under 15.000 €	Service and office worker		9 people or less	other services	14	35	never	never	never	other	20	16 to 30 minutes	no	>4	11	totally true	totally true	totally false	quite false	quite true	quite false	totally false	quite true	totally true	quite true	quite true	totally false	quite false	totally false	quite true	quite false	totally false	quite false	totally false	totally true	quite false	quite false	totally false	totally false	totally false	totally true
0.299731	man	46	1	none	full time	Bac + 2	alone	Over 36.000 €	Senior managers		500 people or more	Transports	186	40	rarely	often	often	Individual office	45	31 to 45 minutes	more than one day a week	never	8	quite true	totally true	quite true	totally false	quite true	totally true	totally true	quite true	quite true	quite false	totally false	totally true	quite true	totally true	totally false	quite true	quite true	quite false	totally true	quite true	quite true	quite true	quite true	quite false	totally true	totally true
1.73681	woman	33	3	1	full time	Bac + 3	En union libre		Service and office worker		9 people or less	trading	108	35	often	never	never	Commercial permises	5	<15 minutes	no	never	16	quite false	totally false	quite true	quite true	quite true	quite true	quite false	quite false	quite true	quite true	quite false	quite false	quite true	quite false	quite false	quite true	totally false	quite true	quite false	quite true	quite true	quite true	quite false	quite false	quite true	quite true
0.584497	woman	58	2	none	self employed	< baccalaureate degree	married/free union			Technician and associate professional Service and office worker Workers	9 people or less	other services	360	35	never	never	never	at home	0	<15 minutes		never	11	quite false	quite true		quite false		quite true		quite false	quite true	quite true	quite true	quite false	quite true	quite false	quite false		totally false	quite false	quite true	quite true	quite true		quite false		quite false	quite true
0.932649	man	28	2	none	part time	Baccalaureate degree	En union libre		Service and office worker		10 to 49 people	Education, health and social work	24	20	Very often	never	Very often	at customers	600	>1h30	more than one day a week	1 period	4	quite false	quite false	quite true	quite true	quite false	quite true	quite false	quite false	quite false	quite true	quite true	quite false	quite false	quite true	quite false	quite false	quite true	quite false	quite true	quite true	quite false	quite false	quite false	quite false	quite false	quite false
0.799727	man	40	4	2	full time	Bac + 3	married/free union	Over 36.000 €	Senior managers		10 to 49 people	Education, health and social work	180	45	often	rarely	often	other	50	46 to 60 minutes	more than one day a week	never	48	quite false	quite false	quite true	quite true	quite true	quite true	totally false	quite true	quite true	quite false	quite true	quite false	quite true	quite false	quite false	quite true	totally false	quite true	quite false	quite true	totally true	quite true	quite true	quite false	quite false	quite true
1.0629	man	52	2	none	full time	Baccalaureate degree	married/free union		Workers		10 to 49 people	Transports	24	45	rarely	never	often	at customers	15	<15 minutes	no	2 to 4 periods	23	quite true	quite true	quite false	quite false	quite false	quite true	quite false	quite false	quite true	quite true	quite false	quite false	totally false	quite false	quite true	quite false	quite true	quite false	totally true	quite true	quite false	quite false	quite true	totally false	quite true	quite false
0.857105	man	28	2	none	full time	Bac + 3	married/free union		Technician and associate professional		100 to 499 people	Industry	56	35	never	never	never	Individual office	15	<15 minutes	no	never	11	quite false	quite false	quite true	quite true	quite true	quite true	quite false	quite true	quite true	quite true	quite true	quite false	quite true	quite false	quite false	quite true	quite false	quite true	quite true	quite true	quite true	quite true	quite true	quite true	quite true	quite true
0.290293	man	54	4	none	full time	Bac + 3	married/free union		Technician and associate professional		500 people or more	Education, health and social work	300	35	never	never	never	Individual office	60	46 to 60 minutes	no	never	8	totally false	quite true	quite false	quite true	quite true	quite false	quite false	quite true	quite true	totally true	quite true	quite true	quite true	quite false	quite true	quite false	totally true	quite true	quite true	quite true	quite true	quite false	quite true	quite false	quite false	quite true
0.745917	man	58	3	none	full time	< baccalaureate degree	married/free union	24 to 36.000 €	Service and office worker		50 to 99 people	Transports	264	35	often	never	never	production or workshop	15	<15 minutes	no	never	14	quite true	totally true	quite false	quite false	quite false	quite true	quite false	quite false	quite true	quite true	quite false	totally false	quite true	quite true	quite false	quite false	quite false	quite true	quite true	quite true	quite true	totally true	quite true	quite false	quite false	quite true
1.1685	woman	28	1	none	full time	Bac + 3	alone	Over 36.000 €	Technician and associate professional		500 people or more	Education, health and social work	62	100	often	often	often	Individual office	260	>1h30	1 day per week	2 to 4 periods	0	quite true	quite true	quite true	quite true	quite true	quite true	quite true	quite true	quite true	quite true	quite true	quite true	quite true	quite true	quite true	quite true	quite true	quite true	quite true	quite true	quite true	quite true	quite true	quite true	quite true	quite true
0.44447	woman	57	3	none	full time	< baccalaureate degree	alone	24 to 36.000 €	Service and office worker		500 people or more	Insurance and real estate	300	40	never	never	never	Individual office	0	<15 minutes	no	1 period	5	quite true	quite true	quite false	quite false	quite true	quite true	quite false	totally false	totally true	quite true	quite false	quite false	quite true	quite true	quite false	quite true	totally false	quite true	quite false	quite false	quite true	totally false	totally false	quite false	quite true	quite true
0.410551	man	59	3	1	part time	< baccalaureate degree	married/free union	under 15.000 €	Workers		500 people or more	Industry	384	10	never	never	never	other	10	<15 minutes	no	never	22	quite false	totally false	totally false	totally false	quite false	quite true	totally false	totally false	quite true	totally true	totally false	quite false	quite true	totally false	totally false	quite true	totally false	totally true	totally false	quite false	totally true	totally false	quite false	quite false	quite false	quite true
1.47222	man	56	5 and more	none	self employed	Bac + 3	married/free union	24 to 36.000 €		Senior managers		Education, health and social work	18	25	Very often	Very often	Very often	Individual office	30	16 to 30 minutes	more than one day a week	2 to 4 periods	39	totally false	totally false		totally true		quite true		totally false	totally true	totally true	totally false	quite true	quite true	totally false	totally false		totally false	totally false	totally true	totally true	totally true		totally false		totally false	totally true
1.47072	man	34	3	1	self employed	Bac + 3	married/free union	24 to 36.000 €		Senior managers		other services	2	25	rarely	rarely	rarely	at home	0	<15 minutes		2 to 4 periods	32	totally false	totally false		totally true		quite true		quite false	totally true	totally true	totally false	totally false	quite false	totally false	totally false		totally false	quite false	quite false	quite true	quite true		quite true		totally false	quite false
1.35625	woman	25	3	none	full time	Baccalaureate degree	alone	15 to 24.000 €	Service and office worker		10 to 49 people	Education, health and social work	90	38	rarely	never	often	other	15	<15 minutes	no	never	36	quite true	quite true	quite true	quite true	quite true	quite true	quite true	quite true	quite true	quite true	quite false	quite true	quite true	quite true	quite true	totally false	totally true	quite true	quite true	quite true	quite false	quite true	quite false	totally false	quite false	quite true
0.715199	man	52	3	1	full time	Bac + 3	married/free union	Over 36.000 €	Technician and associate professional		100 to 499 people	Industry	14	38	rarely	never	never	Individual office	10	<15 minutes	no	never	8	quite false	quite false	quite false	quite true	quite false	quite true	quite false	quite true	quite true	quite false	quite true	quite true	quite true	quite true	quite false	quite false	totally false	quite true	quite true	quite true	quite true	quite false	quite true	quite false	quite false	quite false
0.300888	man	47	4	1	full time	Baccalaureate degree	married/free union	24 to 36.000 €	Technician and associate professional		500 people or more	Industry	348	38	rarely	Very often	Very often	production or workshop	5	<15 minutes	no	never	8	quite false	totally true	quite true	totally true	quite false	quite true	totally false	quite true	quite true	quite false	quite true	quite true	quite true	quite false	quite false	quite true	totally false	quite true	totally true	totally true	quite true	quite true	totally true	quite false	quite true	quite true
0.435237	woman	43	3	1	self employed	Baccalaureate degree	En union libre	15 to 24.000 €		Craftsman, shopkeeper, entrepreneur		other services	67	40	never	never	never	at home	60	46 to 60 minutes		2 to 4 periods	32	totally false	totally false		totally false		totally true		totally false	totally true	totally true	totally false	totally false	quite true	quite false	totally false		totally false	totally false	quite false	quite true	totally true		totally false		totally false	quite true
1.15181	woman	30	3	1	full time	Bac + 3	married/free union	15 to 24.000 €	Service and office worker		500 people or more	other services	12	35	never	never	never	open space	40	31 to 45 minutes	no	2 to 4 periods	8	quite false	quite false	quite true	quite false	quite true	quite true	quite false	quite true	quite true	quite true	quite false	quite false	quite true	quite false	quite false	quite true	quite true	quite true	quite false	quite true	quite true	quite false	quite false	quite false	quite false	quite true
0.4695	woman	28	3	1	full time	Bac + 3	married/free union	Over 36.000 €	Senior managers		500 people or more	other services	176	50	rarely	never	often	at customers	30	16 to 30 minutes	more than one day a week	never	28	totally false	totally true	quite true	totally false	totally false	quite false	totally false	quite true	quite false	totally true	quite true	quite true	quite true	quite true	totally true	totally true	totally true	quite true	quite false	totally false	quite false	totally false	quite false	totally true	totally true	quite true
0.977387	woman	42	3	1	full time	Bac + 2	En union libre	24 to 36.000 €	Technician and associate professional		100 to 499 people	Industry	1	35	never	often	often	open space	20	16 to 30 minutes	no	2 to 4 periods	30	quite true	quite true	quite true	quite true	quite true	quite true	quite true	quite true	quite true	quite true	quite true	quite true	quite true	quite true	quite true	quite true	quite true	quite true	quite true	quite true	quite true	quite true	quite true	quite true	quite true	quite true
1.98148	woman	32	5 and more	3	full time	Bac + 3	married/free union		Service and office worker		9 people or less	other services	41	92	often	rarely	Very often	open space	30	16 to 30 minutes	more than one day a week	1 period	18	quite false	quite true	quite true	quite true	quite false	quite true	quite false	quite false	totally true	quite true	quite false	totally false	quite true	quite true	quite false	quite false	totally false	quite true	quite true	totally true	totally true	quite true	quite true	quite false	quite false	quite true
0.771008	man	54	1	none	full time	Bac + 2	alone	24 to 36.000 €	Service and office worker		500 people or more	other services	48	40	Very often	never	Very often	Individual office	60	46 to 60 minutes	no	never	22	quite false	totally true	totally false	totally true	quite false	quite true	totally false	quite true	totally true	quite true	quite true	totally true	totally true	quite true	quite false	totally false	quite true	totally true	totally true	quite true	quite true	quite true	totally true	totally false	totally false	totally true
0.749514	man	40	4	2	full time	Baccalaureate degree	married/free union	Over 36.000 €	Service and office worker		100 to 499 people	other services	146	39	Very often	rarely	Very often	other	330	>1h30	no	1 period	27	totally false	totally true	quite true	totally false	quite true	totally true	quite false	totally true	quite true	quite false	totally true	totally false	quite true	quite false	quite false	quite false	totally false	quite false	quite true	quite true	quite true	totally false	quite false	quite false	totally true	quite true
0.410551	man	53	3	1	full time	< baccalaureate degree	married/free union	24 to 36.000 €	Workers		500 people or more	Education, health and social work	228	35	never	never	Very often	other	80	1h to 1h30	no	2 to 4 periods	60	quite true	totally true	totally false	totally false	totally false	quite false	quite true	totally true	quite true	totally true	totally true	quite false	totally false	totally false	totally true	totally false	totally false	quite false	totally true	quite true	quite true	totally false	quite true	quite false	totally false	quite false
1.42945	woman	45	3	1	full time	Bac + 3	married/free union	15 to 24.000 €	Senior managers		9 people or less	Education, health and social work	44	45	rarely	never	rarely	other	7	<15 minutes	more than one day a week	2 to 4 periods	23	totally false	totally true	totally true	totally true	totally true	totally true	totally false	totally true	totally true	totally true	quite false	quite true	quite true	quite true	totally false	totally true	totally false	totally true	totally true	totally true	totally true	totally true	quite false	totally false	quite false	totally true
0.722377	man	50	3	1	full time	Bac + 2	married/free union	24 to 36.000 €	Service and office worker		50 to 99 people	other services	26	39	rarely	never	rarely	Individual office	20	16 to 30 minutes	no	2 to 4 periods	21	quite false	quite false	quite true	quite false	quite true	quite true	totally false	quite false	quite true	quite false	quite false	quite false	quite true	quite false	quite false	quite true	quite false	quite true	quite true	quite true	quite true	quite true	quite false	quite false	quite false	quite true
0.771008	man	53	3	none	full time	< baccalaureate degree	married/free union	Over 36.000 €	Service and office worker		50 to 99 people	other services	218	39	often	never	often	production or workshop	15	<15 minutes	no	never	13	quite true	quite true	quite true	totally false	quite true	quite true	totally false	totally false	totally true	quite true	quite false	totally false	quite true	quite false	quite false	quite true	totally false	quite true	quite false	quite true	quite true	quite false	totally false	quite false	quite false	quite true
1.04282	man	40	2	none	full time	< baccalaureate degree	En union libre	under 15.000 €	Workers		50 to 99 people	trading	29	38	Very often	never	often	external site	90	1h to 1h30	1 day per week	>4	3	quite true	quite true	quite true	quite true	quite true	quite true	totally false	quite false	quite false	quite false	quite false	totally false	quite false	quite true	quite false	quite true	quite false	quite true	quite false	totally false	quite false	quite false	quite false	quite false	quite false	quite true
0.696898	man	48	3	none	full time	Baccalaureate degree	married/free union		Service and office worker		50 to 99 people	other services	264	35	Very often	Very often	rarely	open space	12	<15 minutes	no	1 period	16	quite true	quite true	quite false	quite false	quite false	quite true	quite false	quite false	totally true	quite false	quite false	totally true	quite true	quite false	quite true	quite true	totally false	quite true	quite true	quite false	quite true	quite false	quite false	quite false	quite false	quite false
0.812546	man	51	4	2	full time	< baccalaureate degree	married/free union	15 to 24.000 €	Technician and associate professional		10 to 49 people	Industry	336	41	never	never	never	Individual office	45	31 to 45 minutes	no	1 period	9	quite true	quite true	quite false	quite true	quite true	quite true	quite false	quite true	quite true	quite true	quite true	quite false	quite true	quite false	quite false	quite true	quite true	quite true	quite true	quite true	quite true	quite true	quite true	quite true	quite false	quite true
1.1243	woman	30	4	2	full time	Bac + 2	En union libre	15 to 24.000 €	Service and office worker		100 to 499 people	trading	8	35	rarely	never	never	Individual office	20	16 to 30 minutes	no	2 to 4 periods	48	totally false	quite false	quite false	quite false	quite true	quite true	totally false	quite false	quite false	quite false	quite true	totally false	quite true	quite true	quite true	quite true	totally false	totally false	quite true	quite true	quite true	quite false	quite true	quite false	quite false	quite true
1.40422	man	39	1	none	full time	Bac + 2	alone	24 to 36.000 €	Technician and associate professional		9 people or less	other services	216	35	never	never	never	Individual office	60	46 to 60 minutes	no	never	9	quite true	quite false	quite true	quite true	quite true	quite true	quite true	quite true	totally true	totally false	totally false	totally false	quite true	quite false	quite false	quite true	quite false	quite true	quite true	quite true	quite true	quite false	quite true	quite false	quite false	quite true
1.2053	woman	40	3	1	full time	Baccalaureate degree	married/free union	Over 36.000 €	Service and office worker		10 to 49 people	Transports	237	37	Very often	never	never	other	60	46 to 60 minutes	no	never	9	totally true	quite false	totally false	totally false	quite false	totally true	quite false	quite false	totally true	totally false	totally false	quite true	totally false	quite true	quite true	totally false	quite false	totally false	quite true	totally true	quite false	quite true	quite true	totally false	totally false	quite true
1.07639	woman	45	2	1	full time	< baccalaureate degree	alone	under 15.000 €	Service and office worker		100 to 499 people	other services	110	45	never	never	rarely	other	30	16 to 30 minutes	no	2 to 4 periods	9	quite true	quite true	quite false	quite false	quite true	quite true	totally false	quite false	quite true	totally true	quite true	quite false	quite true	quite true	totally false	quite true	totally false	quite false	totally true	totally true	quite false	totally true	quite false	totally false	totally true	quite true
0.41607	man	26	2	none	part time	Bac + 3	En union libre		Senior managers		500 people or more	Education, health and social work	14	20	often	rarely	Very often	at customers	360	>1h30	a half day per week	never	22	quite false	totally false	quite false	totally false	quite true	totally true	totally false	quite false	quite true	totally true	totally false	totally false	totally true	quite false	totally false	quite true	quite false	quite false	totally false	totally true	quite true	quite false	quite true	totally false	totally false	totally true
1.15939	man	46	3	1	full time	Baccalaureate degree	En union libre	15 to 24.000 €	Technician and associate professional		9 people or less	Education, health and social work	112	35	rarely	never	never	at customers	270	>1h30	no	>4	17	totally false	quite true	quite false	totally false	totally false	quite true	totally false	totally false	quite true	quite true	quite true	quite false	quite false	quite true	quite false	totally false	totally true	totally false	quite true	totally true	quite true	totally false	totally false	quite false	quite false	quite true
0.782683	man	41	4	2	full time	Bac + 3	married/free union		Senior managers		100 to 499 people	other services	40	70	often	rarely	often	open space	30	16 to 30 minutes	no	never	36	quite false	totally true	quite true	totally true	quite true	quite true	totally false	totally true	quite false	quite true	totally true	quite true	quite true	quite true	quite false	quite true	quite false	quite true	quite true	quite true	quite false	quite true	quite true	quite true	quite true	quite true
0.865138	man	34	5 and more	3	part time	Baccalaureate degree	married/free union	15 to 24.000 €	Service and office worker		50 to 99 people	trading	103	24	Very often	rarely	often	Commercial permises	30	16 to 30 minutes	no	never	4	quite true	quite true	quite false	quite false	quite false	quite false	quite false	quite false	quite false	quite true	totally true	quite true	quite false	quite true	quite true	quite false	quite false	quite false	quite true	quite false	quite false	quite false	quite false	quite true	totally true	quite false
0.84587	man	54	4	none	full time	Bac + 3	married/free union	Over 36.000 €	Senior managers		100 to 499 people	Education, health and social work	6	40	rarely	never	never	open space	600	>1h30	more than one day a week	never	42	quite false	quite true	quite false	quite true	quite false	quite false	quite true	quite true	quite true	quite false	quite true	quite true	quite false	quite true	quite false	quite true	totally true	quite false	quite true	quite false	quite true	quite false	quite true	quite false	quite true	quite false
1.84501	man	30	1	none	full time	Baccalaureate degree	alone		Workers		9 people or less	other services	98	35	rarely	never	rarely	external site	10	<15 minutes	no	never	37	totally true	quite false	quite true	totally false	quite false	quite true	quite false	totally false	quite true	quite false	quite false	totally false	quite true	quite false	quite false	quite true	totally false	quite true	quite true	quite true	quite true	quite true	quite true	quite false	quite true	quite true
0.773111	man	59	3	1	full time	Bac + 2	married/free union	Over 36.000 €	Service and office worker		100 to 499 people	other services	120	35	never	never	never	Individual office	28	16 to 30 minutes	no	never	7	quite false	quite false	quite true	quite true	quite false	quite true	totally false	quite false	totally true	totally false	quite false	totally false	quite true	quite false	quite false	quite false	quite false	quite true	quite false	quite true	quite true	quite true	quite false	quite false	totally false	quite true
0.783203	man	50	4	2	full time	Bac + 3	married/free union	15 to 24.000 €	Technician and associate professional		500 people or more	Education, health and social work	245	37	Very often	often	often	Individual office	35	31 to 45 minutes	1 day per week	2 to 4 periods	3	quite true	quite true	totally true	quite true	totally true	quite true	quite true	quite true	quite true	quite true	quite true	quite true	quite true	quite true	quite false	quite true	quite true	quite true	quite true	quite true	quite true	quite true	quite true	quite true	quite true	quite true
0.317049	man	40	5 and more	4 and more	full time	Bac + 2	married/free union	15 to 24.000 €	Service and office worker		500 people or more	Education, health and social work	36	35	rarely	never	Very often	other	45	31 to 45 minutes	no	2 to 4 periods	9	quite true	quite true	totally false	totally false	quite false	quite true	quite false	quite false	totally true	totally true	quite true	quite true	quite false	totally false	quite true	quite false	quite true	quite false	quite true	quite false	quite false	quite true	quite false	quite false	quite false	quite false
0.290293	man	54	3	1	full time	Bac + 2	married/free union	Over 36.000 €	Technician and associate professional		500 people or more	Education, health and social work	168	37	never	never	never	open space	45	31 to 45 minutes	no	never	12	quite true	totally true	quite true	quite true	quite true	quite true	quite false	quite false	totally true	quite true	quite true	quite false	quite true	quite true	quite false	quite true	quite false	quite true	quite true	quite true	quite true	quite false	quite false	quite false	quite false	quite true
0.972964	woman	57	4	none	full time	Bac + 3	married/free union	Over 36.000 €	Technician and associate professional		10 to 49 people	Education, health and social work	398	24	never	never	never	other	5	<15 minutes	no	never	6	totally false	quite false	quite true	quite true	quite true	quite true	totally false	quite false	quite true	quite false	quite false	quite false	quite true	quite false	totally false	quite false	totally false	quite true	quite false	quite true	quite true	quite true	totally false	totally false	totally false	quite true
1.05121	woman	39	3	2	full time	Baccalaureate degree	alone	15 to 24.000 €	Service and office worker		10 to 49 people	other services	61	40	never	never	never	other	120	>1h30	no	>4	31	quite true	totally true	totally false	totally false	quite true	quite true	totally false	totally false	totally true	quite true	totally false	totally false	totally false	quite false	quite false	totally false	totally true	quite true	totally true	totally false	totally true	quite false	totally true	totally false	totally false	quite true
0.494217	man	26	3	none	full time	Baccalaureate degree	alone		Workers		500 people or more	Industry	12	36	rarely	Very often	Very often	production or workshop	30	16 to 30 minutes	no	2 to 4 periods	5	quite true	quite true	quite false	quite false	quite false	totally false	quite false	quite true	quite false	quite true	quite true	quite true	quite true	quite true	quite true	quite false	totally false	quite false	quite true	quite true	quite false	quite false	quite true	quite true	totally true	quite false
0.30139	man	51	5 and more	1	full time	Baccalaureate degree	married/free union		Technician and associate professional		500 people or more	Education, health and social work	180	35	never	never	never	production or workshop	20	16 to 30 minutes	no	1 period	15	quite false	totally true	totally false	quite true	quite true	quite false	totally false	totally true	totally true	totally false	quite false	totally false	quite false	totally false	totally true	quite false	totally false	quite true	totally true	totally true	quite false	totally false	quite true	totally false	totally false	totally true
0.566497	man	27	4	none	full time	< baccalaureate degree	alone	Over 36.000 €	Workers		500 people or more	other services	42	36	often	Very often	Very often	at customers	40	31 to 45 minutes	no	never	0	quite true	quite true	quite false	totally false	quite false	quite false	quite true	quite false	quite true	quite false	quite false	quite false	totally false	quite false	quite true	totally false	totally false	quite false	totally true	totally false	quite false	quite false	quite false	quite true	quite true	totally false
0.791819	man	39	4	3	full time	< baccalaureate degree	alone	15 to 24.000 €	Service and office worker		500 people or more	other services	183	40	rarely	rarely	often	production or workshop	5	<15 minutes	no	never	12	quite true	totally true	quite false	quite true	quite true	quite false	quite false	quite true	quite true	quite true	quite false	quite false	quite true	quite false	quite false	quite true	totally false	quite false	quite true	quite true	quite true	quite true	quite false	quite false	quite false	quite false
1.02243	man	44	2	1	full time	< baccalaureate degree	alone	under 15.000 €	Workers		100 to 499 people	other services	14	35	rarely	often	often	production or workshop	45	31 to 45 minutes	no	never	61	quite true	quite true	quite false	totally false	quite true	quite true	quite false	quite false	quite true	quite false	quite true	quite false	totally false	totally true	quite false	totally false	totally false	totally false	quite true	quite false	quite true	totally false	quite false	quite true	totally false	quite true
0.297992	man	50	4	2	part time	< baccalaureate degree	married/free union	under 15.000 €	Service and office worker		500 people or more	trading	204	35	rarely	never	rarely	open space	20	16 to 30 minutes	no	2 to 4 periods	3	totally true	totally true	quite false	quite false	quite false	quite false	quite false	totally true	quite true	quite true	quite true	quite true	quite false	quite true	quite true	quite true	quite false	quite true	quite false	quite false	quite true	quite false	quite true	quite true	quite false	quite true
1.11456	man	31	3	none	full time	Bac + 2	alone		Technician and associate professional		10 to 49 people	other services	48	35	rarely	rarely	often	other	50	46 to 60 minutes	more than one day a week	never	11	totally false	totally true	totally true	quite false	totally true	totally true	totally false	totally true	totally true	totally true	totally true	totally true	quite true	totally false	quite false	totally true	quite true	totally true	quite false	totally true	totally true	totally true	totally true	totally false	quite false	totally true
1.17998	woman	50	3	none	full time	< baccalaureate degree	married/free union	Over 36.000 €	Service and office worker		10 to 49 people	trading	365	45	rarely	never	rarely	Commercial permises	10	<15 minutes	no	never	6	totally true	quite true	quite true	quite false	quite true	quite true	quite true	totally true	quite false	quite false	quite true	quite true	quite false	quite true	quite false	quite true	quite false	quite false	quite true	quite true	totally true	quite true	quite false	quite true	quite false	quite false
0.47094	man	45	1	none	full time	< baccalaureate degree	alone	15 to 24.000 €	Workers		500 people or more	Industry	5	35	rarely	never	Very often	production or workshop	10	<15 minutes	no	never	12	quite false	quite true	quite false	quite false	quite false	quite false	quite false	quite true	totally true	totally false	quite false	quite false	quite true	quite false	quite true	quite true	totally false	quite true	quite true	quite true	quite true	quite false	quite false	quite false	quite true	quite false
0.715199	man	59	2	none	full time	Baccalaureate degree	married/free union	Over 36.000 €	Technician and associate professional		100 to 499 people	Education, health and social work	286	35	never	never	rarely	external site	120	>1h30	no	never	21	quite false	quite true	quite true	quite true	quite true	quite true	quite false	quite true	quite true	quite false	totally true	quite false	quite true	quite true	quite false	quite true	quite true	quite true	quite true	quite true	quite false	quite true	quite false	quite false	totally false	quite true
0.87585	man	60	3	1	part time	< baccalaureate degree	married/free union	under 15.000 €	Workers		50 to 99 people	other services	1	20	Very often	never	Very often	other	180	>1h30	no	never	21	quite false	quite false	quite true	quite false	quite true	quite true	quite false	quite false	quite true	quite false	quite false	quite false	quite true	quite false	quite false	quite true	quite true	quite true	quite false	quite true	quite true	quite true	quite false	quite false	quite false	quite true
1.11047	woman	27	1	none	part time	Bac + 2	alone		Service and office worker		50 to 99 people	Transports	6	35	often	rarely	often	other	20	16 to 30 minutes	no	2 to 4 periods	28	quite false	totally true	quite true	quite false	quite true	quite true	totally false	quite false	quite true	totally true	totally false	quite false	quite true	quite false	totally false	quite true	totally false	quite false	quite true	quite true	quite true	totally false	totally false	totally false	quite false	quite true
0.908675	woman	45	4	1	full time	< baccalaureate degree	married/free union	Over 36.000 €	Service and office worker		100 to 499 people	Education, health and social work	288	37	never	never	never	open space	30	16 to 30 minutes	no	never	13	quite false	quite true	quite false	quite false	quite true	totally true	totally false	quite true	totally true	quite true	quite false	quite false	totally true	quite false	quite false	totally true	quite false	quite true	quite true	quite true	totally true	quite false	quite true	quite false	quite false	quite true
1.47222	man	47	1	none	self employed	Bac + 3	alone	15 to 24.000 €		Senior managers		other services	25	30	often	never	never	Individual office	0	<15 minutes	more than one day a week	never	21	quite false	quite true		totally true		totally true		totally true	quite true	totally true	quite false	quite false	quite true	quite false	totally false		totally false	quite true	quite true	quite true	totally true		totally true		quite false	quite true
0.61979	woman	37	2	none	self employed	< baccalaureate degree	En union libre	Over 36.000 €		Craftsman, shopkeeper, entrepreneur		trading	1	70	Very often	never	Very often	other	10	<15 minutes	no	2 to 4 periods	33	totally false	totally true		totally true		totally true		quite false	quite true	quite false	quite true	totally false	quite true	quite false	quite false		totally false	quite true	quite true	totally true	totally true		quite true		quite false	totally true
1.18932	woman	33	4	2	full time	Bac + 3	married/free union		Service and office worker		10 to 49 people	other services	72	35	never	never	never	Individual office	30	16 to 30 minutes	no	2 to 4 periods	13	quite false	quite true	totally false	quite false	quite true	quite true	totally false	quite true	totally true	totally true	quite false	totally false	totally true	totally true	quite false	quite true	totally false	totally false	totally false	quite false	quite true	totally false	totally false	totally false	totally false	quite true
0.755593	man	45	5 and more	3	full time	Bac + 2	married/free union	Over 36.000 €	Technician and associate professional		500 people or more	other services	38	43	rarely	rarely	rarely	open space	60	46 to 60 minutes	no	never	13	quite true	quite true	totally false	totally false	quite false	quite true	quite false	quite false	quite true	quite true	quite true	quite false	totally false	quite false	quite true	quite false	quite true	quite false	quite false	quite false	quite true	quite false	quite false	quite false	quite false	totally false
1.39778	woman	45	2	1	full time	< baccalaureate degree	alone	24 to 36.000 €	Workers		10 to 49 people	Industry	1	35	never	never	rarely	production or workshop	5	<15 minutes	no	>4	35	totally true	totally false	totally false	totally false	totally false	totally false	totally true	quite false	quite true	totally true	quite true	totally false	totally false	totally true	totally true	totally false	totally false	totally true	quite true	totally false	totally false	totally false	totally false	quite false	quite false	totally false
0.361864	man	31	3	1	full time	Bac + 3	married/free union	Over 36.000 €	Senior managers		500 people or more	Education, health and social work	77	35	Very often	often	often	Individual office	15	<15 minutes	no	1 period	4	totally true	quite true	quite true	quite true	quite true	quite true	quite true	quite false	quite false	quite true	quite false	totally true	totally true	quite true	quite true	quite false	quite false	quite true	quite false	quite true	quite true	quite false	quite true	quite false	quite true	quite true
1.55516	man	27	4	none	full time	< baccalaureate degree	En union libre	24 to 36.000 €	Service and office worker		9 people or less	trading	78	36	Very often	Very often	Very often	Commercial permises	61	1h to 1h30	no	never	3	quite true	quite true	quite true	quite true	quite true	totally true	totally true	quite true	totally true	quite true	totally true	totally true	quite true	totally true	totally true	quite false	quite true	totally true	quite true	quite false	quite true	quite true	quite true	totally true	totally true	totally true
1.04384	woman	55	2	none	full time	Baccalaureate degree	married/free union	Over 36.000 €	Technician and associate professional		10 to 49 people	other services	83	45	Very often	often	Very often	open space	20	16 to 30 minutes	no	1 period	9	quite false	quite false	totally false	quite true	totally false	quite true	quite false	quite true	quite false	quite true	quite false	totally true	quite false	quite false	quite false	quite true	totally false	quite false	quite true	quite true	quite true	totally false	quite true	totally false	totally true	totally false
1.09096	woman	44	2	none	part time	Baccalaureate degree	En union libre	under 15.000 €	Service and office worker		10 to 49 people	trading	218	20	Very often	never	rarely	Individual office	15	<15 minutes	no	1 period	20	quite false	totally true	quite true	quite true	quite true	quite true	totally false	quite true	totally true	quite true	quite true	quite false	quite true	quite false	quite true	quite true	quite false	quite true	quite false	totally true	totally true	quite true	quite true	quite true	totally false	quite true
0.442624	woman	55	2	1	self employed	Bac + 3	alone	under 15.000 €		Craftsman, shopkeeper, entrepreneur		other services	11	20	rarely	never	rarely	at home	10	<15 minutes		>4	54	totally false	totally false		totally true		quite true		quite false	quite true	totally true	totally false	totally false	totally true	quite false	totally false		totally false	totally true	quite true	quite true	totally true		quite true		totally false	totally true
1.05919	man	42	1	none	full time	Baccalaureate degree	alone	15 to 24.000 €	Workers		100 to 499 people	Transports	75	40	Very often	never	never	other	30	16 to 30 minutes	no	2 to 4 periods	14	quite false	quite false	quite false	quite true	quite true	quite true	quite false	quite false	totally false	totally true	quite true	quite true	quite true	quite false	quite false	quite true	quite false	quite false	quite true	quite true	quite false	quite false	quite false	quite false	quite false	quite false
0.828893	man	43	2	none	full time	Bac + 2	married/free union	Over 36.000 €	Senior managers		100 to 499 people	Education, health and social work	180	38	never	never	never	open space	45	31 to 45 minutes	no	never	13	totally false	totally false	totally false	quite true	totally false	quite true	totally false	quite true	totally true	quite true	totally false	quite false	quite true	quite true	quite false	quite false	totally false	quite false	quite true	quite true	quite true	quite false	totally true	totally false	totally true	quite true
3.99919	woman	24	1	none	part time	Baccalaureate degree	alone	15 to 24.000 €	Service and office worker		9 people or less	trading	26	24	often	never	never	Commercial permises	5	<15 minutes	no	2 to 4 periods	17	quite false	quite false	quite false	quite false	quite false	quite true	quite false	quite false	quite false	quite false	quite false	quite false	quite false	quite false	quite false	quite false	quite false	quite false	quite false	quite false	quite false	quite false	quite false	quite false	quite false	quite false
1.38249	man	28	3	none	full time	Bac + 3	alone	24 to 36.000 €	Technician and associate professional		9 people or less	other services	72	39	never	rarely	rarely	Individual office	15	<15 minutes	no	never	4	totally true	quite true	quite true	totally true	quite true	quite true	quite true	quite true	quite true	quite false	totally true	quite true	quite true	quite true	quite false	totally true	quite true	quite true	quite false	totally true	quite true	quite true	quite false	quite true	quite true	quite true
0.958225	man	26	3	none	full time	Baccalaureate degree	alone		Service and office worker		10 to 49 people	trading	11	39	rarely	never	rarely	Individual office	35	31 to 45 minutes	no	1 period	11	quite false	quite true	quite false	quite true	quite true	quite true	totally false	quite true	quite true	quite true	quite false	quite false	quite true	quite false	totally false	quite true	quite false	quite true	quite false	quite true	quite true	quite true	quite true	quite false	quite false	quite true
0.897252	woman	56	1	none	part time	Bac + 2	alone	15 to 24.000 €	Service and office worker		50 to 99 people	other services	180	15	never	never	never	open space	15	<15 minutes	no	never	14	quite false	quite false	quite true	quite false	quite true	quite true	quite false	quite false	totally true	quite false	totally false	quite false	quite true	quite false	quite false	quite true	totally false	quite true	totally false	quite true	quite true	quite false	quite false	quite false	quite false	quite true
0.589118	woman	57	2	none	self employed	Baccalaureate degree	married/free union	24 to 36.000 €		Technician and associate professional Service and office worker Workers	9 people or less	Education, health and social work	1	7	never	never	never	at customers	10	<15 minutes	no	2 to 4 periods	11	quite true	totally true		totally false		quite true		totally true	totally true	totally false	totally true	totally false	totally true	quite false	quite false		totally false	quite false	quite true	quite true	quite true		quite false		quite false	quite true
0.6245	woman	41	2	none	self employed	Bac + 2	En union libre	15 to 24.000 €		Craftsman, shopkeeper, entrepreneur		other services	94	25	often	rarely	often	at home	40	31 to 45 minutes		>4	26	quite false	quite false		quite true		quite false		quite true	quite false	quite true	quite false	quite false	quite false	quite true	quite true		quite false	quite false	quite true	quite true	quite false		quite true		quite false	quite true
0.791819	man	39	1	none	full time	Bac + 2	alone	15 to 24.000 €	Service and office worker		500 people or more	other services	216	55	Very often	Very often	often	flex office	5	<15 minutes	more than one day a week	never	9	quite false	quite true	quite false	quite false	quite false	quite false	quite true	quite true	quite true	quite true	quite true	totally true	quite false	quite false	quite true	quite false	quite false	quite true	totally true	quite true	totally false	quite false	quite true	quite false	totally true	quite true
0.755593	man	57	2	none	full time	< baccalaureate degree	married/free union		Technician and associate professional		100 to 499 people	other services	336	35	often	Very often	never	external site	20	16 to 30 minutes	no	never	19	quite true	quite true	quite false	quite false	quite false	quite true	quite false	quite false	quite true	quite false	quite false	totally true	quite true	quite true	quite false	totally false	quite false	quite true	totally true	quite false	quite false	quite true	quite true	quite false	totally true	quite true
0.780776	man	54	5 and more	none	full time	Bac + 3	married/free union	Over 36.000 €	Senior managers		500 people or more	Education, health and social work	24	50	rarely	rarely	rarely	Individual office	40	31 to 45 minutes	no	never	9	quite false	totally true	quite true	quite true	quite true	quite true	totally false	quite true	totally true	quite false	quite false	quite false	totally true	totally false	quite true	quite true	quite false	quite true	totally true	totally true	quite false	quite true	totally true	quite false	quite true	totally true
0.906193	woman	50	2	none	self employed	Bac + 3	married/free union	Over 36.000 €		Senior managers		Insurance and real estate	454	40	Very often	never	never	Individual office	5	<15 minutes	no	1 period	39	quite false	totally true		quite true		quite true		quite true	quite true	quite true	quite true	quite true	quite true	quite false	quite true		totally false	quite true	quite true	quite true	quite true		totally true		quite false	quite true
0.395661	man	53	1	none	full time	Baccalaureate degree	alone	15 to 24.000 €	Workers		500 people or more	Transports	144	35	Very often	rarely	Very often	other	35	31 to 45 minutes	no	1 period	35	totally true	totally true	quite false	totally true	quite false	quite false	quite false	totally true	totally true	totally true	totally true	totally true	quite false	quite false	quite true	quite false	totally true	quite true	totally true	quite false	totally false	quite true	totally true	totally true	totally true	totally true
1.17998	woman	50	2	none	full time	< baccalaureate degree	alone	15 to 24.000 €	Service and office worker		10 to 49 people	trading	36	35	rarely	never	rarely	Commercial permises	10	<15 minutes	no	1 period	8	totally true	totally true	quite true	totally true	quite true	quite false	quite true	quite true	totally true	quite true	quite true	quite true	quite true	quite true	quite false	quite false	totally true	quite true	quite false	totally true	totally true	quite false	quite true	quite false	quite true	quite true
0.862256	man	53	2	none	self employed	Bac + 3	married/free union			Craftsman, shopkeeper, entrepreneur		other services	121	30	Very often	often	Very often	at home	80	1h to 1h30		never	34	totally false	totally false		totally true		totally true		quite false	quite true	quite false	quite true	quite false	quite true	quite false	totally false		totally false	totally true	quite false	totally true	totally true		totally true		quite false	totally true
0.907756	man	29	2	none	full time	Bac + 3	married/free union	24 to 36.000 €	Senior managers		500 people or more	Education, health and social work	90	35	often	never	rarely	at home	15	<15 minutes		never	17	quite false	quite true	quite true	quite false	quite true	quite true	totally false	quite false	totally true	quite false	quite true	totally true	quite false	quite true	totally false	quite false	totally false	quite true	quite false	quite false	quite true	totally true	totally true	quite false	quite false	quite true
1.8754	man	44	2	none	full time	Baccalaureate degree	En union libre		Workers		9 people or less	Industry	12	35	never	never	never	external site	60	46 to 60 minutes	no	never	0	quite false	quite false	quite false	quite false	quite false	quite false	quite false	quite false	quite false	quite false	quite false	quite false	quite false	quite false	quite true	quite false	quite false	quite false	quite false	quite false	quite false	quite false	totally true	totally true	totally true	totally true
0.77996	man	52	3	none	full time	< baccalaureate degree	married/free union	Over 36.000 €	Service and office worker		10 to 49 people	Education, health and social work	20	35	often	rarely	often	other	40	31 to 45 minutes	no	2 to 4 periods	10	quite false	quite false	quite false	quite false	quite true	quite false	totally false	quite false	quite true	totally true	quite false	quite false	quite false	quite true	quite true	quite true	totally false	quite true	quite true	totally true	quite true	quite true	quite true	quite true	quite true	quite true
1.01807	woman	35	4	2	full time	Baccalaureate degree	married/free union	24 to 36.000 €	Service and office worker		50 to 99 people	Education, health and social work	156	37	Very often	never	often	other	10	<15 minutes	no	never	22	quite false	quite true	quite true	quite true	quite true	quite true	totally false	totally true	quite true	totally true	totally true	quite true	totally true	quite false	quite true	quite true	totally false	quite true	totally true	quite true	quite true	quite true	quite true	quite false	quite false	quite true
0.358368	woman	61	3	none	full time	Bac + 2	married/free union	Over 36.000 €	Senior managers		500 people or more	other services	304	40	never	never	never	Individual office	10	<15 minutes	no	never	0	quite true	quite true	quite true	quite true	quite true	totally true	quite true	quite true	quite true	totally true	totally true	quite true	quite true	quite true	quite true	quite true	totally false	quite false	quite true	quite true	quite true	quite true	quite false	quite true	quite false	quite true
0.345275	woman	63	1	none	full time	Bac + 3	alone	Over 36.000 €	Senior managers		500 people or more	Transports	120	39	rarely	never	often	Individual office	10	<15 minutes	a half day per week	never	22	totally false	totally false	quite false	totally false	quite false	quite false	quite false	quite true	quite true	quite true	quite false	totally false	quite false	quite false	totally false	quite false	totally false	quite true	quite false	quite true	quite true	quite false	totally true	quite false	totally false	quite true
1.98148	woman	25	1	none	full time	< baccalaureate degree	alone		Service and office worker		9 people or less	trading	32	36	never	never	never	Commercial permises	20	16 to 30 minutes	no	1 period	9	quite false	totally false	totally true	totally false	totally false	quite true	totally false	totally false	quite true	totally false	totally false	quite false	quite true	totally false	totally false	quite true	totally false	quite true	totally false	quite true	quite true	totally false	quite true	totally false	totally false	quite true
1.2765	woman	52	2	none	full time	< baccalaureate degree	married/free union	Over 36.000 €	Workers		100 to 499 people	other services	300	35	never	never	never	other	15	<15 minutes	no	1 period	15	quite true	quite true	quite false	totally false	quite true	quite true	totally false	totally false	quite true	quite false	totally false	totally false	quite true	totally false	quite false	totally true	totally false	quite true	quite true	quite true	quite false	quite true	totally false	totally false	totally false	quite true
0.823282	man	42	4	2	full time	< baccalaureate degree	married/free union		Service and office worker		10 to 49 people	other services	228	35	often	rarely	never	external site	20	16 to 30 minutes	no	never	9	quite false	quite true	quite true	quite true	quite true	quite true	quite true	quite false	quite true	quite false	quite false	quite false	quite true	quite false	quite false	quite true	quite false	quite true	quite false	quite true	quite true	quite true	quite false	quite false	quite true	quite true
0.500582	man	40	5 and more	4 and more	full time	< baccalaureate degree	married/free union	Over 36.000 €	Workers		500 people or more	Transports	168	35	Very often	often	often	external site	45	31 to 45 minutes	no	1 period	5	quite true	totally true	quite true	quite false	quite true	quite true	quite false	quite true	quite true	quite false	quite false	quite false	quite true	quite false	quite false	quite true	quite true	quite true	totally true	totally true	quite true	quite true	quite true	quite false	quite true	quite true
0.959755	woman	48	3	none	part time	Baccalaureate degree	En union libre	Over 36.000 €	Service and office worker		100 to 499 people	Education, health and social work	128	20	rarely	never	rarely	other	18	16 to 30 minutes	more than one day a week	2 to 4 periods	4	quite false	quite false	quite false	quite false	quite true	quite false	quite false	quite false	quite true	quite true	totally true	quite false	quite false	quite false	quite true	quite false	totally false	quite false	quite true	quite true	quite true	quite true	quite true	totally true	quite true	quite true
0.778848	man	46	4	2	full time	Bac + 3	married/free union	Over 36.000 €	Senior managers		500 people or more	building	48	39	never	never	Very often	Individual office	120	>1h30	no	never	51	quite true	quite true	quite false	quite true	quite false	quite true	totally false	totally true	totally false	quite false	totally true	quite true	quite true	totally false	quite false	quite false	quite true	quite false	quite true	quite true	quite false	quite true	totally true	quite true	quite true	quite true
1.03331	man	32	2	none	self employed	Bac + 2	En union libre	24 to 36.000 €		Craftsman, shopkeeper, entrepreneur		building	24	50	often	often	Very often	at customers	120	>1h30	no	never	15	totally false	totally true		totally true		quite false		quite true	quite true	totally true	totally true	quite false	totally true	quite false	quite false		quite false	quite true	quite true	quite true	quite true		quite false		totally true	quite true
0.865138	man	34	3	none	full time	< baccalaureate degree	En union libre	under 15.000 €	Service and office worker		50 to 99 people	trading	48	35	often	never	often	Commercial permises	30	16 to 30 minutes	no	2 to 4 periods	12	totally true	totally true	totally true	quite false	quite true	quite false	quite false	quite true	quite true	quite true	quite false	totally true	quite true	quite true	quite false	quite true	totally false	totally true	quite true	totally true	totally true	quite true	quite false	quite false	quite true	quite false
1.68467	woman	29	2	none	part time	Baccalaureate degree	alone	15 to 24.000 €	Service and office worker		9 people or less	trading	0	17	rarely	never	rarely	at home	0	<15 minutes		>4	15	totally false	totally false	totally true	totally true	totally true	totally true	totally false	quite false	totally true	quite true	totally false	quite false	totally true	quite false	totally false	totally true	totally false	totally true	totally false	totally true	totally true	quite true	quite true	totally false	quite false	quite true
0.998466	man	51	2	none	full time	Baccalaureate degree	married/free union		Workers		100 to 499 people	Industry	360	40	often	Very often	Very often	production or workshop	30	16 to 30 minutes	no	never	13	quite false	quite true	quite false	quite false	totally false	quite true	quite true	quite true	quite true	quite true	quite false	quite true	quite true	quite true	quite true	quite false	quite false	quite true	totally true	quite false	quite false	quite false	quite true	quite false	totally true	quite true
0.342219	man	57	3	2	full time	< baccalaureate degree	alone	24 to 36.000 €	Service and office worker		500 people or more	trading	144	35	never	never	rarely	open space	80	1h to 1h30	no	never	10	quite false	quite true	quite true	quite true	quite true	quite true	totally false	quite true	quite true	quite true	quite true	totally false	quite true	quite false	totally false	totally true	quite false	quite true	quite true	quite true	quite true	quite true	quite true	quite false	totally false	quite true
0.300209	man	56	1	none	full time	Bac + 2	alone	24 to 36.000 €	Senior managers		500 people or more	other services	336	40	often	often	Very often	open space	90	1h to 1h30	1 day per week	2 to 4 periods	35	quite false	totally true	quite false	quite false	quite false	quite false	quite true	quite true	quite false	quite false	quite true	quite true	totally false	totally true	quite true	quite false	quite true	quite false	totally true	quite false	quite false	quite false	quite true	quite true	quite false	quite false
0.539528	woman	33	3	1	full time	Bac + 3	married/free union	Over 36.000 €	Senior managers		500 people or more	Insurance and real estate	48	38	never	never	rarely	open space	120	>1h30	1 day per week	never	20	quite false	quite true	quite false	quite true	quite true	quite true	quite false	quite true	quite true	quite true	quite false	quite true	quite true	quite false	quite false	quite true	quite true	quite true	quite false	quite true	quite true	quite true	quite false	quite false	quite false	quite true
0.781216	man	56	5 and more	none	full time	Bac + 3	married/free union	Over 36.000 €	Technician and associate professional		500 people or more	Industry	432	40	often	rarely	Very often	production or workshop	50	46 to 60 minutes	no	never	10	totally false	quite true	quite false	quite false	quite false	quite true	totally false	quite true	quite true	totally false	quite false	totally false	quite true	totally false	quite false	quite false	quite false	quite false	totally true	quite true	totally true	quite true	quite true	totally false	totally false	quite true
0.885621	man	31	1	none	full time	Bac + 3	alone		Senior managers		100 to 499 people	Industry	72	42	never	never	never	Individual office	15	<15 minutes	no	never	10	quite false	quite true	quite true	totally true	quite true	quite true	quite false	quite true	quite true	quite false	quite false	quite false	quite true	totally false	quite false	quite true	quite false	quite true	quite true	quite true	quite true	quite true	quite false	quite false	quite false	quite true
0.376597	woman	52	3	1	full time	< baccalaureate degree	married/free union		Senior managers		500 people or more	other services	12	55	Very often	rarely	rarely	flex office	45	31 to 45 minutes	no	never	8	quite false	totally true	totally false	totally true	totally false	quite true	totally false	totally true	totally true	quite true	totally true	totally true	totally false	quite true	quite false	totally false	quite false	quite true	totally true	quite true	quite false	totally false	totally true	quite false	quite true	quite true
0.783203	man	45	4	2	full time	Baccalaureate degree	married/free union	Over 36.000 €	Technician and associate professional		10 to 49 people	other services	270	45	Very often	often	often	external site	2	<15 minutes	no	never	1	quite false	quite true	quite true	quite false	quite false	quite true	quite false	quite true	quite false	quite true	quite false	quite true	quite true	quite true	quite false	quite false	totally false	quite true	quite true	quite true	quite true	quite true	quite false	quite false	totally true	quite true
0.775767	man	59	3	none	full time	Bac + 2	married/free union	24 to 36.000 €	Service and office worker		10 to 49 people	building	180	42	rarely	never	rarely	Individual office	15	<15 minutes	1 day per week	never	21	quite false	quite true	quite true	quite true	quite true	quite true	quite false	totally true	totally true	quite true	totally true	quite true	quite true	quite false	quite false	quite true	quite false	quite true	totally true	totally true	quite true	quite true	quite true	quite true	quite false	quite true
0.84587	man	49	5 and more	none	full time	Bac + 3	married/free union	Over 36.000 €	Senior managers		100 to 499 people	Industry	8	42	rarely	rarely	rarely	open space	80	1h to 1h30	a half day per week	1 period	6	totally false	quite true	quite false	quite true	quite true	quite true	totally false	quite true	quite true	quite true	totally true	quite false	quite true	quite false	quite false	quite true	quite true	quite true	quite true	quite true	quite false	quite true	quite true	quite true	quite true	quite true
0.84587	man	47	5 and more	3	full time	Bac + 3	married/free union	Over 36.000 €	Senior managers		100 to 499 people	Industry	120	50	rarely	never	rarely	Individual office	150	>1h30	no	never	18	totally false	quite false	totally false	totally true	quite false	quite true	totally false	totally true	totally true	quite false	totally false	quite true	quite true	totally false	totally true	totally false	quite true	quite true	quite true	quite true	totally true	quite true	quite true	quite true	totally false	quite false
0.826787	man	50	3	none	part time	Bac + 3	married/free union	15 to 24.000 €	Service and office worker		50 to 99 people	other services	264	25	rarely	never	rarely	open space	30	16 to 30 minutes	no	1 period	7	quite true	quite false	quite true	quite false	totally true	totally true	quite false	quite false	quite true	quite false	quite false	quite false	totally true	quite false	totally false	quite true	totally false	quite true	quite true	quite true	quite true	quite false	quite true	quite false	quite false	quite true
0.771008	man	55	1	none	part time	Baccalaureate degree	alone	under 15.000 €	Service and office worker		10 to 49 people	Transports	396	30	Very often	never	often	external site	30	16 to 30 minutes	no	never	20	quite true	quite false	quite true	quite false	quite true	quite true	quite false	quite false	quite true	quite true	quite true	quite false	quite true	quite false	quite false	quite true	totally false	quite true	quite true	quite true	quite true	quite true	quite false	quite true	quite true	quite true
1.33529	man	31	2	none	full time	Bac + 3	married/free union	24 to 36.000 €	Technician and associate professional		9 people or less	other services	23	35	rarely	Very often	Very often	production or workshop	10	<15 minutes	no	never	15	quite true	quite false	quite true	quite true	quite false	quite true	quite false	quite false	quite true	quite true	quite false	quite true	quite false	quite true	quite false	quite false	quite false	quite false	quite true	quite true	quite false	quite false	quite false	quite false	quite true	quite false
1.43258	woman	58	2	none	full time	< baccalaureate degree	married/free union	Over 36.000 €	Technician and associate professional		9 people or less	Education, health and social work	480	35	rarely	never	rarely	other	80	1h to 1h30	no	never	18	quite true	totally true	quite false	quite true	quite true	quite true	totally false	quite true	quite true	totally false	quite false	quite true	totally true	totally false	quite false	quite true	quite false	quite false	quite true	quite true	quite true	quite true	quite true	quite false	quite false	quite true
0.726691	man	26	1	none	self employed	Bac + 2	En union libre	24 to 36.000 €		Craftsman, shopkeeper, entrepreneur		other services	48	50	rarely	never	Very often	external site	240	>1h30	no	never	34	quite false	quite true		totally true		quite true		quite true	quite true	quite true	quite true	quite false	totally true	quite true	quite false		quite true	quite true	totally true	totally true	quite true		quite true		quite false	quite true
1.43258	woman	45	2	none	full time	< baccalaureate degree	En union libre	Over 36.000 €	Technician and associate professional		9 people or less	trading	288	39	rarely	never	never	Individual office	10	<15 minutes	no	never	32	quite false	quite true	quite true	quite true	quite false	quite false	quite false	quite true	quite true	quite true	quite true	totally true	quite false	quite true	totally true	totally false	totally false	quite false	quite true	quite true	quite true	quite false	quite true	quite true	quite true	quite true
0.587279	woman	32	1	none	self employed	Bac + 3	alone	24 to 36.000 €		Technician and associate professional Service and office worker Workers		Education, health and social work	78	40	never	never	rarely	Individual office	30	16 to 30 minutes	no	never	17	quite false	quite false		quite false		quite true		quite false	quite true	quite false	quite false	quite false	quite true	quite false	quite true		quite false	quite false	quite false	quite true	quite false		quite false		quite false	quite false
0.37339	woman	50	2	none	full time	< baccalaureate degree	married/free union	Over 36.000 €	Service and office worker		500 people or more	Education, health and social work	396	39	rarely	never	never	open space	15	<15 minutes	no	2 to 4 periods	19	quite false	quite true	quite true	quite true	quite true	totally true	quite false	quite true	quite true	quite false	quite true	quite false	quite true	quite false	quite false	quite true	totally false	quite true	quite true	quite true	quite true	quite true	quite true	quite false	quite false	quite true
0.970245	woman	53	2	none	full time	Bac + 3	married/free union	Over 36.000 €	Senior managers		500 people or more	other services	206	37	rarely	never	rarely	Individual office	25	16 to 30 minutes	no	never	27	quite false	quite true	totally false	quite false	quite false	totally true	quite true	quite false	totally true	totally true	quite false	totally false	quite false	totally true	totally true	totally false	quite true	quite false	totally false	quite false	quite false	totally false	quite true	quite false	quite false	quite true
0.300209	man	57	4	2	full time	< baccalaureate degree	married/free union	Over 36.000 €	Senior managers		500 people or more	trading	366	45	never	never	rarely	Individual office	30	16 to 30 minutes	no	never	14	totally false	totally false	totally true	totally true	totally true	totally true	totally false	quite false	totally true	quite true	totally false	totally false	totally true	totally false	totally false	totally true	totally false	totally true	quite true	totally true	totally true	totally true	quite true	totally false	totally false	totally true
0.720434	man	53	3	1	full time	Baccalaureate degree	married/free union	24 to 36.000 €	Service and office worker		50 to 99 people	Education, health and social work	134	42	rarely	never	rarely	Individual office	20	16 to 30 minutes	no	2 to 4 periods	0	quite false	quite true	quite false	quite true	quite false	quite false	quite false	quite true	quite false	quite false	quite false	quite false	quite false	quite false	quite true	quite false	quite false	quite false	quite false	quite false	quite true	quite true	quite true	quite false	quite false	quite false
0.718699	man	39	2	1	self employed	Baccalaureate degree	alone	under 15.000 €		Craftsman, shopkeeper, entrepreneur		trading	36	25	rarely	rarely	often	at home	0	<15 minutes		>4	40	quite true	quite true		quite true		quite true		quite true	quite true	quite true	quite true	quite true	quite true	quite true	quite true		quite true	quite true	quite true	quite true	quite true		quite true		quite true	quite true
0.849569	man	41	5 and more	4 and more	self employed	Bac + 2	En union libre	under 15.000 €		Craftsman, shopkeeper, entrepreneur	9 people or less	building	240	40	often	never	often	at customers	120	>1h30	no	2 to 4 periods	7	quite false	quite true		quite true		quite false		quite true	quite true	quite true	quite true	quite true	quite false	quite false	quite false		quite true	quite true	quite true	quite true	quite true		quite true		quite true	quite false
1.00506	woman	45	4	2	full time	Bac + 3	married/free union	Over 36.000 €	Technician and associate professional		500 people or more	Education, health and social work	276	31	rarely	never	rarely	Individual office	30	16 to 30 minutes	no	never	33	quite false	totally true	totally true	quite false	quite false	quite true	totally false	quite false	totally true	totally true	quite false	quite false	quite false	quite false	totally true	quite false	quite false	quite false	totally true	totally true	totally true	totally true	quite false	totally false	totally false	quite false
0.6245	woman	43	2	1	self employed	Baccalaureate degree	alone	under 15.000 €		Craftsman, shopkeeper, entrepreneur		other services	208	50	often	rarely	rarely	at home	30	16 to 30 minutes		never	6	totally false	totally false		totally true		quite true		quite false	quite true	quite true	quite false	totally false	quite true	quite false	totally false		totally false	quite true	totally false	quite true	totally true		quite true		quite true	quite true
0.400485	woman	42	1	none	full time	Bac + 3	alone	24 to 36.000 €	Senior managers		500 people or more	Transports	150	50	Very often	never	rarely	Individual office	120	>1h30	a half day per week	never	21	totally false	quite false	quite true	quite true	quite false	quite true	totally false	quite true	quite true	quite true	quite true	totally true	totally true	quite false	quite false	quite true	quite true	quite true	quite false	quite true	quite false	quite false	quite true	quite true	quite true	quite true
0.756295	woman	57	4	1	self employed	Bac + 3	En union libre	Over 36.000 €		Senior managers		other services	153	41	often	rarely	rarely	at home	40	31 to 45 minutes		never	27	quite true	quite true		totally true		totally true		totally true	quite true	quite true	quite true	quite true	totally true	quite false	totally false		quite false	totally false	quite true	totally true	totally true		totally true		quite false	totally true
0.391352	woman	59	2	1	full time	Bac + 2	alone		Technician and associate professional		500 people or more	Education, health and social work	36	39	never	never	Very often	open space	20	16 to 30 minutes	no	never	49	quite true	totally true	totally false	quite true	quite true	quite true	quite false	totally true	quite true	quite true	totally true	quite false	quite true	totally true	quite false	quite false	quite false	quite true	quite false	quite true	quite false	quite false	quite true	quite true	quite false	quite false
0.310027	man	35	3	1	full time	Bac + 3	married/free union	Over 36.000 €	Senior managers		500 people or more	other services	144	35	rarely	rarely	rarely	open space	15	<15 minutes	no	never	0	quite true	quite true	quite true	quite true	quite true	quite true	quite true	quite true	quite true	quite true	quite true	quite true	quite true	quite true	quite true	quite true	quite true	quite true	quite true	quite true	quite true	quite true	quite true	quite true	quite true	quite true
1.28073	woman	46	1	none	part time	Baccalaureate degree	alone	under 15.000 €	Workers		100 to 499 people	Industry	128	35	never	often	often	production or workshop	30	16 to 30 minutes	no	2 to 4 periods	9	quite true	quite true	quite false	quite false	quite false	quite false	quite false	quite true	quite false	quite true	quite false	quite true	quite false	quite false	quite true	quite true	quite false	totally false	quite false	quite false	quite true	quite false	totally true	quite true	quite true	quite false
1.19385	woman	47	4	2	full time	Bac + 3	married/free union	Over 36.000 €	Senior managers		10 to 49 people	Education, health and social work	120	50	Very often	rarely	never	Individual office	30	16 to 30 minutes	1 day per week	1 period	17	quite false	quite false	quite true	totally true	totally true	totally true	quite false	quite true	totally true	quite false	totally true	quite true	quite true	quite true	quite false	quite false	totally false	quite true	totally true	totally true	quite true	quite true	totally false	quite true	totally false	totally true
0.320153	man	42	2	none	full time	Bac + 2	married/free union		Technician and associate professional		500 people or more	Industry	130	60	rarely	Very often	Very often	production or workshop	15	<15 minutes	no	never	36	quite true	quite true	quite false	quite true	quite false	quite false	totally false	quite true	quite false	quite true	quite false	quite false	quite false	totally false	quite true	quite false	totally false	quite false	quite true	quite false	quite false	quite true	quite false	quite true	totally true	quite true
0.731766	man	54	3	none	full time	< baccalaureate degree	married/free union	Over 36.000 €	Technician and associate professional		50 to 99 people	trading	288	35	rarely	never	Very often	other	25	16 to 30 minutes	no	never	41	quite true	totally true	quite false	totally false	quite true	quite false	quite true	quite true	quite true	totally true	quite true	quite false	quite false	quite true	quite true	quite false	quite false	quite false	quite true	quite false	totally false	totally false	quite true	quite true	quite true	quite false
0.395661	man	47	4	1	full time	< baccalaureate degree	married/free union	15 to 24.000 €	Workers		500 people or more	Industry	205	36	rarely	never	never	external site	25	16 to 30 minutes	no	never	10	quite false	quite false	quite false	quite false	quite true	quite true	quite false	quite false	quite true	quite false	quite true	quite false	quite false	quite false	quite false	quite true	quite false	quite true	quite false	quite true	quite true	quite true	quite false	totally false	quite false	quite true
1.35687	man	33	2	none	full time	Baccalaureate degree	En union libre	24 to 36.000 €	Service and office worker		9 people or less	trading	17	35	never	never	rarely	open space	15	<15 minutes	no	1 period	2	quite true	quite true	quite false	quite true	quite true	quite true	quite false	quite true	quite true	quite false	quite true	quite true	quite true	quite false	quite true	quite true	quite true	quite true	quite false	quite true	quite true	quite true	quite false	quite true	quite false	quite true
0.375841	woman	48	4	none	full time	Bac + 2	married/free union	24 to 36.000 €	Service and office worker		500 people or more	Education, health and social work	48	35	never	never	never	Individual office	20	16 to 30 minutes	no	2 to 4 periods	19	totally false	quite true	quite true	quite true	quite true	totally true	totally false	quite true	totally true	totally false	quite true	totally false	quite true	quite false	totally false	quite true	totally false	quite true	quite false	quite true	quite true	quite true	quite false	quite false	totally false	totally true
1.76419	woman	27	3	1	part time	Bac + 3	En union libre	24 to 36.000 €	Technician and associate professional		9 people or less	other services	36	28	often	never	never	open space	10	<15 minutes	no	1 period	39	totally true	quite false	quite false	totally false	quite true	quite true	quite false	quite false	quite true	totally true	quite true	totally false	quite false	quite true	quite true	quite false	totally false	quite false	quite false	totally false	quite false	totally false	quite true	quite true	totally false	totally true
1.26086	woman	57	2	none	full time	Baccalaureate degree	alone		Workers		50 to 99 people	Industry	300	35	rarely	never	rarely	production or workshop	30	16 to 30 minutes	no	2 to 4 periods	7	quite true	quite false	quite false	quite true	quite true	quite true	quite false	quite false	totally true	quite true	quite false	quite false	totally true	quite false	quite false	quite true	quite false	quite true	quite false	quite true	quite true	quite false	quite false	quite false	quite false	quite true
1.12716	man	36	3	1	full time	< baccalaureate degree	En union libre	15 to 24.000 €	Workers		10 to 49 people	Industry	13	38	rarely	never	often	production or workshop	30	16 to 30 minutes	no	2 to 4 periods	22	quite true	quite true	quite true	quite false	quite true	quite true	quite false	quite true	quite true	quite true	quite true	quite true	quite true	quite false	quite false	quite true	quite false	quite true	quite false	quite true	quite true	quite true	quite true	quite true	quite false	quite true
0.662637	man	62	2	none	full time	< baccalaureate degree	married/free union	15 to 24.000 €	Service and office worker		50 to 99 people	trading	420	35	never	never	never	flex office	15	<15 minutes	no	1 period	16	quite true	quite false	totally false	totally false	totally false	quite true	quite true	quite true	totally true	totally true	quite true	quite false	totally false	totally false	quite true	totally false	totally false	totally false	quite true	quite false	quite true	totally false	quite true	quite true	quite false	quite false
0.941397	woman	46	3	none	part time	Baccalaureate degree	married/free union		Service and office worker		100 to 499 people	Education, health and social work	324	12	never	never	never	flex office	20	16 to 30 minutes	no	never	57	quite true	quite false	totally false	totally false	totally false	totally false	quite false	quite true	quite false	totally true	quite false	quite true	totally false	totally true	totally true	totally false	quite false	quite false	quite true	quite false	totally false	totally false	quite true	quite true	quite false	quite false
1.67838	woman	33	4	2	full time	< baccalaureate degree	married/free union	15 to 24.000 €	Service and office worker		9 people or less	other services	6	35	never	never	never	other	15	<15 minutes	no	never	15	quite true	totally false	quite true	totally true	quite true	quite true	totally true	quite true	quite false	quite false	quite true	quite true	totally true	quite true	totally false	quite true	quite true	quite true	quite false	quite true	quite false	quite false	totally true	totally false	quite false	totally false
0.791819	man	43	1	none	full time	Baccalaureate degree	alone	15 to 24.000 €	Service and office worker		10 to 49 people	Education, health and social work	111	35	often	never	rarely	other	5	<15 minutes	no	1 period	21	quite false	quite true	quite false	quite true	quite true	quite true	quite true	quite true	quite true	quite false	quite false	quite false	quite true	quite false	quite false	quite true	quite false	quite true	quite false	quite true	totally true	quite false	quite false	quite false	quite false	quite true
1.10675	woman	29	4	none	full time	< baccalaureate degree	alone	15 to 24.000 €	Service and office worker		50 to 99 people	trading	60	35	Very often	never	never	Commercial permises	30	16 to 30 minutes	no	2 to 4 periods	38	quite true	totally true	totally false	totally false	totally false	quite false	totally false	quite true	totally true	totally true	quite true	totally true	totally false	totally false	quite false	totally false	quite true	quite true	totally true	totally false	quite true	totally false	quite true	quite true	totally true	quite true
1.20422	woman	31	2	none	full time	Bac + 2	married/free union	Over 36.000 €	Technician and associate professional		500 people or more	Education, health and social work	123	35	often	often	often	open space	25	16 to 30 minutes	no	never	22	quite false	quite true	quite true	totally false	totally false	quite false	totally false	totally false	quite true	totally true	quite false	quite true	quite true	totally false	totally false	quite false	totally false	quite true	totally true	quite true	totally false	quite false	quite false	totally false	quite true	quite true
1.45509	woman	57	1	none	part time	Bac + 2	alone	under 15.000 €	Service and office worker		9 people or less	other services	240	87	never	never	rarely	open space	120	>1h30	no	>4	35	quite false	quite true	quite true	quite false	totally true	totally true	totally false	quite true	quite true	totally true	quite false	totally false	totally true	quite false	totally false	quite true	totally true	quite true	totally false	totally true	totally true	quite true	quite true	totally false	totally false	quite true
1.01807	woman	40	1	none	full time	Bac + 2	alone	under 15.000 €	Service and office worker		500 people or more	other services	52	39	never	never	never	Individual office	30	16 to 30 minutes	no	never	9	totally false	totally false	quite true	quite false	quite false	quite true	quite true	quite false	quite true	quite false	totally false	totally false	quite true	quite false	quite false	quite true	totally false	quite true	quite false	quite true	quite true	quite true	quite false	totally false	totally false	totally true
0.719458	man	57	1	none	full time	Bac + 2	alone	Over 36.000 €	Technician and associate professional		100 to 499 people	Industry	14	35	rarely	never	never	open space	20	16 to 30 minutes	no	never	18	quite true	totally true	quite true	quite true	quite true	quite true	totally false	totally true	totally true	quite true	quite false	totally false	quite true	quite true	quite false	quite true	totally false	totally true	quite true	quite true	totally true	quite false	quite true	quite false	totally false	quite true
0.850466	man	44	3	2	full time	Bac + 2	alone	15 to 24.000 €	Service and office worker		10 to 49 people	trading	36	39	Very often	never	rarely	Commercial permises	40	31 to 45 minutes	no	never	8	quite false	quite false	quite true	quite false	quite true	quite true	totally false	quite true	quite true	quite true	quite false	totally false	quite false	quite false	totally false	quite false	totally false	quite true	totally false	quite true	quite true	quite true	quite false	quite false	quite false	quite true
0.317049	man	38	1	none	full time	Bac + 2	alone	24 to 36.000 €	Service and office worker		500 people or more	Industry	60	40	never	never	rarely	Individual office	10	<15 minutes	no	2 to 4 periods	13	quite false	quite false	quite false	quite false	quite false	quite false	quite true	quite true	quite true	quite true	quite false	quite false	quite true	quite false	quite true	quite false	quite true	quite false	quite false	quite false	quite true	quite false	quite true	quite false	quite false	quite false
0.9168	man	60	4	1	full time	< baccalaureate degree	En union libre	15 to 24.000 €	Workers		100 to 499 people	Industry	516	40	never	never	Very often	production or workshop	20	16 to 30 minutes	no	never	21	totally true	quite true	quite true	quite false	quite true	quite true	quite false	quite false	quite true	quite true	quite false	quite false	quite true	quite false	quite false	quite true	totally false	quite true	quite true	quite true	quite true	quite true	quite false	quite false	quite true	quite true
0.300888	man	49	1	none	full time	Bac + 2	alone	Over 36.000 €	Technician and associate professional		500 people or more	Industry	118	37	rarely	rarely	Very often	open space	120	>1h30	no	never	12	totally false	totally true	quite false	quite true	quite true	quite true	totally false	quite true	quite true	quite true	quite true	quite false	quite true	quite false	quite false	totally true	totally true	quite true	totally true	quite true	quite true	quite true	quite false	quite false	totally true	quite true
0.696898	man	48	4	2	full time	< baccalaureate degree	En union libre	under 15.000 €	Service and office worker		50 to 99 people	trading	300	37	Very often	never	Very often	production or workshop	20	16 to 30 minutes	no	never	8	totally false	quite true	totally false	quite false	totally false	quite false	quite false	quite true	quite false	quite true	quite false	totally true	totally false	quite false	quite true	totally false	totally false	quite true	quite false	totally false	quite true	totally false	quite false	quite false	quite false	quite true
1.14272	man	55	3	none	full time	Bac + 2	married/free union	under 15.000 €	Service and office worker		9 people or less	trading	1	60	often	often	often	Individual office	30	16 to 30 minutes	no	2 to 4 periods	0	quite true	quite true	quite true	quite true	quite true	quite true	quite true	quite true	quite true	quite true	quite true	quite true	quite true	quite true	quite true	quite true	quite true	quite true	quite true	quite true	quite true	quite true	quite true	quite true	quite true	quite true
0.516099	woman	42	4	2	self employed	Bac + 2	married/free union	Over 36.000 €		Craftsman, shopkeeper, entrepreneur		other services	86	31	rarely	never	often	at customers	120	>1h30	a half day per week	never	9	quite true	quite false		quite true		quite true		quite false	quite true	totally true	quite false	totally false	quite false	quite true	totally false		quite false	quite true	quite true	quite true	totally true		quite false		totally true	quite false
1.35765	woman	37	4	2	full time	Baccalaureate degree	married/free union	Over 36.000 €	Workers		100 to 499 people	Industry	24	44	rarely	Very often	rarely	production or workshop	55	46 to 60 minutes	no	1 period	7	quite false	quite true	quite false	quite false	quite false	quite true	quite false	quite true	quite true	quite false	quite true	quite false	quite true	quite true	quite false	quite true	quite false	quite true	quite false	quite true	quite true	quite false	quite false	quite false	quite true	quite true
0.72966	man	58	4	1	self employed	< baccalaureate degree	married/free union	Over 36.000 €		Craftsman, shopkeeper, entrepreneur		other services	317	70	often	never	rarely	production or workshop	30	16 to 30 minutes	no	1 period	15	quite false	quite true		totally true		quite true		quite false	quite true	totally true	quite true	quite false	quite true	quite false	quite false		totally false	quite true	quite false	quite true	quite true		quite true		quite false	quite true
0.831419	man	42	4	2	full time	Bac + 3	married/free union	24 to 36.000 €	Technician and associate professional		500 people or more	Education, health and social work	125	40	Very often	rarely	Very often	other	10	<15 minutes	no	never	38	quite false	quite true	totally false	quite false	quite false	quite false	quite false	quite true	quite true	totally true	quite true	totally true	totally false	quite false	quite true	quite false	totally false	quite false	totally true	quite true	totally false	totally false	totally true	quite true	totally true	quite false
0.737241	man	50	1	none	full time	Bac + 2	alone	24 to 36.000 €	Senior managers		100 to 499 people	other services	24	40	rarely	never	rarely	open space	60	46 to 60 minutes	no	never	17	quite false	quite true	quite false	quite true	quite true	quite false	quite false	quite true	quite true	quite true	quite true	quite false	quite true	quite true	quite false	quite true	quite true	quite true	quite true	quite true	quite false	quite true	quite true	quite true	quite false	quite true
0.95138	woman	64	1	none	part time	< baccalaureate degree	alone	under 15.000 €	Service and office worker		10 to 49 people	trading	84	25	Very often	Very often	Very often	other	60	46 to 60 minutes	no	2 to 4 periods	11	quite false	totally false	quite true	quite true	totally true	totally true	totally false	quite true	quite true	quite false	totally false	quite false	totally true	totally false	totally false	totally true	quite false	totally true	quite true	quite true	totally true	quite true	quite true	quite false	quite false	quite true
0.755593	man	55	3	1	full time	Baccalaureate degree	married/free union	Over 36.000 €	Technician and associate professional		500 people or more	Transports	185	35	often	never	never	Commercial permises	6	<15 minutes	no	never	9	quite false	quite true	totally false	totally false	totally false	quite true	totally false	quite true	quite true	totally true	quite false	quite true	totally false	totally true	quite true	totally false	totally false	totally false	quite true	quite true	quite false	totally false	quite true	totally true	quite true	quite false
0.954467	woman	49	5 and more	3	full time	Bac + 2	married/free union		Technician and associate professional		100 to 499 people	Education, health and social work	312	35	Very often	never	never	other	20	16 to 30 minutes	no	never	0	quite false	quite true	quite false	totally false	quite false	quite true	quite true	quite true	quite false	quite true	quite true	quite true	quite false	quite true	quite true	quite false	quite false	quite true	quite true	quite true	quite true	quite true	quite true	quite true	quite false	quite true
0.963018	man	26	1	none	self employed	Baccalaureate degree	alone	15 to 24.000 €		Technician and associate professional Service and office worker Workers	9 people or less	Industry	24	40	never	never	often	production or workshop	40	31 to 45 minutes	no	never	5	quite false	totally false		totally true		totally true		totally false	totally true	totally false	totally false	totally false	quite true	totally false	totally false		totally false	quite true	totally false	totally true	totally true		quite true		totally false	totally true
0.935412	man	33	4	2	full time	Bac + 2	married/free union		Technician and associate professional		500 people or more	other services	60	40	Very often	often	Very often	Individual office	5	<15 minutes	no	1 period	18	totally false	quite true	quite true	quite true	totally true	quite true	totally false	totally true	quite true	quite false	quite true	totally true	quite true	quite false	totally false	totally true	totally false	totally true	quite true	totally true	quite true	quite true	quite true	quite false	quite true	quite true
1.2765	woman	51	4	1	full time	< baccalaureate degree	married/free union	Over 36.000 €	Workers		100 to 499 people	building	180	35	never	never	never	production or workshop	10	<15 minutes	no	>4	18	quite true	quite false	quite true	quite true	totally true	totally true	totally false	quite false	totally true	quite false	quite false	totally false	quite true	quite true	quite false	quite true	totally false	totally true	quite false	quite true	quite true	quite false	totally false	quite false	totally false	quite false
1.3461	man	34	3	none	part time	Bac + 3	alone	under 15.000 €	Workers		50 to 99 people	other services	108	18	rarely	Very often	Very often	at customers	120	>1h30	no	never	26	quite true	quite true	quite true	quite false	quite false	quite false	totally false	totally false	quite true	totally true	totally true	quite true	totally false	quite false	quite false	quite false	totally true	totally true	quite true	quite true	quite false	totally false	totally false	quite false	quite true	quite true
0.972312	man	30	5 and more	4 and more	full time	Bac + 3	married/free union	Over 36.000 €	Senior managers		10 to 49 people	Education, health and social work	63	35	rarely	never	never	Individual office	25	16 to 30 minutes	no	1 period	1	totally false	quite true	totally true	totally true	totally true	totally true	totally true	quite true	totally true	quite false	totally false	totally false	totally true	totally false	totally false	totally true	totally false	totally true	totally false	totally true	totally true	totally true	quite true	quite false	quite true	quite true
0.389997	woman	54	5 and more	none	full time	Bac + 3	married/free union	Over 36.000 €	Senior managers		500 people or more	Industry	6	45	never	never	never	open space	45	31 to 45 minutes	no	2 to 4 periods	17	totally false	quite true	quite false	quite true	quite true	quite true	quite true	quite true	quite true	totally true	quite true	totally false	quite true	quite false	totally false	quite true	totally false	quite true	quite false	quite true	quite false	quite false	quite true	quite false	totally false	quite true
0.307736	man	39	5 and more	3	full time	Bac + 3	married/free union	Over 36.000 €	Senior managers		500 people or more	Industry	31	60	never	never	never	flex office	0	<15 minutes	no	2 to 4 periods	13	totally false	quite false	quite true	totally true	quite true	quite true	totally false	totally true	quite true	quite true	quite true	quite true	totally true	quite false	quite false	quite true	quite true	quite true	quite true	totally true	quite true	quite true	totally true	quite false	quite false	quite true
1.05603	man	42	4	2	part time	Baccalaureate degree	En union libre		Workers		100 to 499 people	trading	108	30	Very often	rarely	often	Commercial permises	10	<15 minutes	no	never	0	quite true	quite true	quite true	quite true	quite true	quite true	quite true	quite true	quite true	quite true	quite true	quite true	quite true	quite true	quite true	quite true	quite true	quite true	quite true	quite true	quite true	quite true	quite true	quite true	quite true	quite true
0.884632	man	55	3	none	full time	< baccalaureate degree	married/free union	15 to 24.000 €	Service and office worker		9 people or less	Transports	420	39	Very often	never	often	production or workshop	80	1h to 1h30	no	never	7	totally false	totally true	totally true	totally true	totally true	totally true	totally false	totally true	totally true	totally false	totally false	totally false	totally true	totally false	totally false	totally true	totally true	totally true	totally true	totally true	totally true	totally true	totally false	totally false	totally false	totally true
0.448361	woman	47	3	1	full time	Bac + 3	En union libre	Over 36.000 €	Senior managers		500 people or more	Transports	48	50	often	rarely	often	Individual office	40	31 to 45 minutes	a half day per week	never	5	quite false	quite true	quite true	quite true	quite true	quite true	quite false	totally true	quite false	quite true	quite true	quite true	quite true	quite false	quite false	quite false	quite false	quite true	totally true	quite true	quite true	quite true	quite true	quite true	quite true	quite true
1.03221	woman	40	4	2	full time	Bac + 2	married/free union	under 15.000 €	Technician and associate professional		10 to 49 people	Education, health and social work	180	40	rarely	rarely	often	other	20	16 to 30 minutes	no	never	11	quite true	quite true	quite false	quite false	quite true	quite true	quite false	quite true	quite true	quite true	quite false	quite false	quite true	quite false	quite false	quite true	totally false	quite true	quite true	quite true	quite true	quite false	quite true	quite false	quite false	quite true
0.350625	man	29	4	2	full time	Bac + 2	En union libre	24 to 36.000 €	Technician and associate professional		500 people or more	Transports	24	40	often	Very often	Very often	open space	15	<15 minutes	no	>4	78	quite true	totally true	totally false	totally false	totally false	totally false	totally true	totally true	totally false	totally true	totally true	totally true	totally false	totally true	totally true	totally false	quite true	totally false	totally true	quite false	quite true	totally false	totally true	totally true	totally true	totally false
0.785011	man	44	5 and more	3	full time	Bac + 2	married/free union	Over 36.000 €	Technician and associate professional		100 to 499 people	Transports	1	35	never	never	rarely	open space	40	31 to 45 minutes	no	2 to 4 periods	58	quite false	totally true	totally true	quite true	quite true	totally true	totally false	totally true	quite false	quite false	quite false	quite true	quite true	totally false	totally false	quite true	quite true	quite true	quite true	quite true	totally true	quite true	quite true	quite false	quite false	quite true
1.09906	man	29	2	none	full time	Baccalaureate degree	alone		Service and office worker		10 to 49 people	Transports	26	40	Very often	never	rarely	Commercial permises	15	<15 minutes	no	1 period	9	quite false	quite true	quite true	quite false	quite true	quite true	quite false	quite false	quite true	quite true	quite false	quite false	quite true	quite false	quite false	quite true	quite false	quite true	quite false	quite true	quite true	quite true	quite false	quite false	quite false	quite true
0.991166	woman	49	3	none	full time	Bac + 2	married/free union		Service and office worker		500 people or more	Insurance and real estate	84	42	rarely	rarely	Very often	open space	40	31 to 45 minutes	no	1 period	56	quite true	quite true	totally false	quite false	quite false	quite false	totally true	totally true	quite true	totally true	totally true	quite true	totally false	quite true	quite true	quite false	quite true	quite true	quite false	totally false	totally false	totally false	totally true	quite true	quite false	totally false
0.814826	man	45	4	2	full time	< baccalaureate degree	married/free union		Technician and associate professional		10 to 49 people	Education, health and social work	132	35	rarely	rarely	rarely	other	5	<15 minutes	no	never	21	quite false	quite true	quite false	quite false	quite false	quite true	quite false	quite true	quite true	quite true	quite true	quite false	quite true	quite false	quite true	quite false	totally false	quite true	quite true	quite true	quite false	quite false	quite false	quite false	quite false	quite true
0.412614	man	28	2	none	full time	Bac + 2	alone	24 to 36.000 €	Service and office worker		500 people or more	other services	42	39	never	never	never	open space	10	<15 minutes	no	never	11	quite true	quite true	quite false	quite false	quite true	quite false	quite false	quite true	quite true	quite true	quite true	totally true	quite true	quite true	quite false	quite true	totally false	quite true	quite false	quite true	quite true	quite true	quite true	quite false	quite false	quite true
0.964693	woman	53	2	none	full time	Baccalaureate degree	married/free union	24 to 36.000 €	Service and office worker		500 people or more	Education, health and social work	120	43	never	never	rarely	open space	20	16 to 30 minutes	no	1 period	13	quite false	quite false	quite true	quite true	quite true	quite true	totally false	quite false	quite true	totally false	quite false	totally false	totally true	quite false	quite false	quite true	totally false	quite true	quite false	quite true	quite true	quite true	quite false	quite false	quite true	quite true
1.06608	woman	40	5 and more	3	full time	Bac + 3	married/free union	Over 36.000 €	Technician and associate professional		500 people or more	Education, health and social work	210	35	rarely	never	never	other	20	16 to 30 minutes	no	never	13	totally false	totally true	totally false	quite false	quite false	quite false	totally false	quite true	totally true	totally false	quite true	totally true	quite true	quite true	totally false	totally false	quite false	totally true	quite false	totally true	quite false	quite false	totally true	quite true	totally false	totally true
0.710059	man	53	4	2	full time	< baccalaureate degree	married/free union	24 to 36.000 €	Service and office worker		100 to 499 people	other services	240	35	Very often	Very often	Very often	other	80	1h to 1h30	no	2 to 4 periods	7	quite false	quite true	quite true	quite false	quite false	quite true	totally false	quite true	totally true	quite false	quite false	quite true	totally true	quite false	quite true	quite false	quite false	quite false	quite true	quite true	quite false	quite true	quite true	quite false	quite true	quite true
0.449938	woman	51	1	none	full time	< baccalaureate degree	alone	Over 36.000 €	Technician and associate professional		500 people or more	Transports	339	35	never	rarely	rarely	Individual office	20	16 to 30 minutes	no	never	8	quite true	totally false	totally false	totally true	quite false	totally true	quite true	quite true	quite true	totally true	quite false	quite false	quite true	quite true	quite false	quite true	totally false	quite true	quite true	quite true	quite true	quite true	quite true	quite true	totally true	totally true
1.15653	man	55	1	none	full time	Bac + 3	alone	15 to 24.000 €	Senior managers		9 people or less	other services	240	40	Very often	rarely	often	at home	180	>1h30		never	11	totally false	totally false	quite true	totally true	quite true	quite true	totally false	quite false	totally true	totally false	quite true	totally false	quite true	totally false	totally false	totally false	quite false	quite true	quite false	quite true	quite true	quite true	quite false	totally false	quite true	totally true
1.00506	woman	58	2	none	part time	Baccalaureate degree	alone	under 15.000 €	Technician and associate professional		500 people or more	Education, health and social work	96	30	Very often	never	rarely	other	10	<15 minutes	no	1 period	14	quite true	quite true	quite true	quite true	quite false	quite false	quite false	quite false	totally true	quite true	quite false	quite true	quite true	quite false	quite true	quite true	quite false	quite true	quite false	quite false	quite true	quite false	quite false	quite false	quite false	totally true
1.28664	woman	38	2	none	self employed	Bac + 2	En union libre	under 15.000 €		Farmers		other services	42	50	Very often	often	often	at home	60	46 to 60 minutes		>4	36	quite false	quite false		totally true		quite true		quite true	quite true	quite true	quite true	quite false	quite true	quite false	totally false		totally false	quite true	quite true	quite true	quite false		quite true		quite true	quite false
0.780776	man	55	3	1	full time	Bac + 2	married/free union	Over 36.000 €	Senior managers		100 to 499 people	Education, health and social work	310	25	never	never	often	other	10	<15 minutes	no	never	28	totally false	quite true	quite true	quite false	quite false	quite false	totally false	totally false	quite true	quite false	totally false	quite false	totally true	totally false	quite true	quite false	totally false	quite false	totally false	quite true	quite false	totally true	quite true	totally false	totally false	quite false
1.49506	woman	43	3	1	full time	Baccalaureate degree	En union libre	Over 36.000 €	Service and office worker		9 people or less	trading	66	39	rarely	never	never	at customers	5	<15 minutes	no	2 to 4 periods	32	quite false	quite true	quite false	quite false	quite false	quite true	quite false	quite false	quite true	quite true	quite true	quite false	quite false	quite false	totally true	quite false	totally false	quite true	quite true	quite true	quite true	quite true	quite false	quite false	quite false	quite true
0.350625	man	28	4	2	full time	Bac + 3	married/free union	24 to 36.000 €	Technician and associate professional		500 people or more	Insurance and real estate	50	35	rarely	rarely	often	Individual office	90	1h to 1h30	no	never	5	quite true	totally true	quite true	quite true	totally true	quite true	quite true	quite true	totally true	quite false	quite true	totally true	quite true	quite true	quite false	quite true	quite true	quite true	quite true	quite true	quite false	quite false	quite true	quite true	totally false	quite true
0.814826	man	46	4	1	full time	Bac + 2	married/free union	Over 36.000 €	Technician and associate professional		10 to 49 people	Industry	216	35	rarely	never	Very often	Commercial permises	60	46 to 60 minutes	no	1 period	14	quite true	quite true	quite false	quite true	quite true	quite true	quite false	quite false	quite true	quite true	quite true	quite false	quite false	quite true	quite false	quite true	quite false	quite false	quite true	quite true	quite true	quite true	quite false	quite false	quite true	quite true
1.31115	woman	38	5 and more	3	full time	< baccalaureate degree	married/free union	24 to 36.000 €	Workers		100 to 499 people	other services	50	32	often	often	never	production or workshop	30	16 to 30 minutes	no	never	30	quite true	quite true	quite true	quite true	quite true	quite true	quite true	quite true	quite true	quite true	quite true	quite true	quite true	quite true	quite true	quite true	quite true	quite true	quite true	quite true	quite true	quite true	quite true	quite true	quite true	quite true
2.27634	woman	31	2	none	part time	Bac + 2	married/free union	24 to 36.000 €	Workers		9 people or less	Education, health and social work	60	22	never	never	never	other	360	>1h30	no	2 to 4 periods	9	quite true	totally false	quite false	totally false	totally false	quite false	quite false	quite false	totally true	quite true	quite false	quite false	quite false	quite false	quite false	quite false	quite true	quite false	quite true	totally false	quite true	totally false	quite true	totally false	quite false	quite false
0.739479	man	48	5 and more	none	full time	Baccalaureate degree	married/free union	Over 36.000 €	Technician and associate professional		100 to 499 people	Education, health and social work	300	35	often	never	Very often	other	15	<15 minutes	no	never	15	quite true	quite true	quite true	quite false	quite false	quite true	totally false	quite false	totally true	totally false	quite true	quite true	totally true	totally false	quite false	quite false	totally false	quite true	totally true	totally true	totally true	quite true	quite true	quite false	quite true	totally true
1.47849	man	51	5 and more	none	self employed	Bac + 3	married/free union	Over 36.000 €		Senior managers		Insurance and real estate	300	60	Very often	rarely	Very often	Individual office	15	<15 minutes	more than one day a week	never	21	quite true	quite false		totally true		quite true		quite true	quite false	quite true	totally true	quite false	totally true	quite false	totally false		totally false	quite true	totally true	quite true	quite false		totally true		totally false	quite true
1.14636	woman	30	2	none	part time	Baccalaureate degree	En union libre		Service and office worker		9 people or less	other services	78	32	never	never	never	other	10	<15 minutes	no	2 to 4 periods	15	quite true	quite true	quite false	quite true	quite true	quite true	quite false	quite false	quite true	quite true	quite true	quite false	quite true	quite false	totally false	quite true	totally false	totally true	quite false	quite true	quite false	quite true	quite false	quite false	quite false	quite true
0.849569	man	35	3	1	self employed	Baccalaureate degree	married/free union	15 to 24.000 €		Craftsman, shopkeeper, entrepreneur		Industry	24	50	Very often	never	never	production or workshop	20	16 to 30 minutes	no	1 period	6	quite false	quite false		totally true		quite true		quite false	totally true	quite true	quite true	quite false	quite true	quite false	quite false		quite false	quite false	quite true	quite true	quite true		quite false		quite true	quite true
1.13682	woman	28	3	1	full time	Bac + 3	married/free union	24 to 36.000 €	Technician and associate professional		100 to 499 people	Education, health and social work	30	35	never	never	never	open space	120	>1h30	no	never	16	quite false	totally false	quite false	quite true	quite true	quite true	totally false	quite false	quite true	quite true	quite false	quite false	quite true	totally false	quite true	totally true	quite false	totally true	quite false	quite true	totally true	totally false	quite false	quite false	totally false	quite true
1.01745	man	44	4	2	self employed	Bac + 2	married/free union	under 15.000 €		Craftsman, shopkeeper, entrepreneur	9 people or less	Transports	0	35	Very often	Very often	Very often	external site	0	<15 minutes	no	never	14	quite true	quite true		quite true		quite true		quite true	quite true	quite true	quite true	quite true	quite true	quite true	quite true		quite true	quite true	quite true	quite true	quite true		quite true		quite true	quite true
0.831419	man	44	3	1	full time	Bac + 3	En union libre	Over 36.000 €	Technician and associate professional		100 to 499 people	Education, health and social work	163	35	rarely	never	never	other	50	46 to 60 minutes	no	1 period	17	quite false	quite false	quite false	quite false	quite true	quite true	quite true	quite false	quite true	quite false	quite false	quite true	quite true	quite false	quite false	quite true	quite false	quite false	quite true	quite true	quite true	quite false	quite true	quite false	quite true	quite false
0.776928	man	43	1	none	full time	Bac + 2	alone	15 to 24.000 €	Technician and associate professional		50 to 99 people	other services	209	36	rarely	never	never	flex office	100	>1h30	no	1 period	19	totally true	quite true	quite true	totally false	totally false	quite false	quite false	quite true	quite false	quite false	totally true	quite false	quite true	totally false	quite true	quite false	quite true	quite false	quite false	quite false	totally false	quite false	quite true	totally true	totally false	quite false
1.03487	woman	37	1	none	full time	Bac + 3	alone	24 to 36.000 €	Senior managers		500 people or more	other services	7	39	never	never	rarely	Individual office	35	31 to 45 minutes	no	1 period	9	totally false	quite false	quite true	quite false	quite true	quite true	totally false	totally false	quite false	quite true	totally false	quite false	quite true	totally false	totally false	quite true	totally false	quite true	quite false	totally true	quite false	totally false	quite false	totally false	quite false	totally true
3.74925	man	18	4	none	full time	Baccalaureate degree	alone	under 15.000 €	Workers		10 to 49 people	Industry	5	35	often	never	Very often	production or workshop	35	31 to 45 minutes	no	1 period	47	quite true	quite false	quite true	quite true	quite false	totally false	quite false	quite true	quite true	quite true	quite false	totally true	totally false	quite true	totally true	quite false	quite false	quite true	totally true	totally false	totally false	quite false	totally true	totally true	totally true	totally false
1.40088	man	39	4	2	full time	Bac + 3	married/free union	Over 36.000 €	Senior managers		9 people or less	Education, health and social work	168	25	rarely	never	never	open space	30	16 to 30 minutes	no	never	10	quite true	quite true	totally false	totally false	totally false	quite true	totally false	totally false	totally true	totally true	totally false	quite true	quite true	totally false	totally true	totally false	totally false	quite true	totally true	totally true	quite true	totally false	quite false	totally true	totally false	quite true
0.956699	man	54	1	none	full time	Baccalaureate degree	alone	15 to 24.000 €	Workers		50 to 99 people	Transports	165	35	often	rarely	often	other	45	31 to 45 minutes	no	2 to 4 periods	54	totally true	quite true	totally false	totally false	totally false	quite false	quite false	quite false	quite false	totally true	quite false	quite true	totally false	quite true	totally true	totally false	quite false	totally false	totally true	quite true	quite true	totally true	quite true	quite false	totally true	quite true
0.449435	woman	31	4	2	full time	Bac + 2	En union libre	Over 36.000 €	Service and office worker		500 people or more	Insurance and real estate	1	35	never	never	never	open space	25	16 to 30 minutes	no	1 period	20	quite false	quite true	quite true	totally false	quite false	totally true	totally false	totally true	totally true	totally true	quite true	quite false	quite true	totally true	totally false	quite true	totally false	totally true	quite true	quite true	totally true	totally false	totally true	quite false	totally false	quite true
0.929603	woman	54	4	1	full time	Baccalaureate degree	married/free union	Over 36.000 €	Service and office worker		50 to 99 people	Education, health and social work	63	40	Very often	never	often	at customers	90	1h to 1h30	more than one day a week	2 to 4 periods	22	quite false	totally true	totally true	quite true	quite false	quite true	totally false	quite true	totally true	quite false	quite true	quite false	quite true	totally false	quite false	quite true	quite false	quite true	totally true	totally true	quite true	quite true	quite false	quite false	quite true	totally true
0.745917	man	50	2	none	full time	Baccalaureate degree	En union libre	24 to 36.000 €	Service and office worker		10 to 49 people	other services	265	39	rarely	never	often	other	60	46 to 60 minutes	no	never	15	quite false	quite false	quite true	quite true	quite true	quite true	totally false	quite true	quite true	quite true	quite true	quite true	quite true	quite false	quite false	quite true	quite false	quite true	quite false	quite true	quite true	quite true	quite false	totally false	quite false	quite true
1.07639	woman	47	1	none	full time	< baccalaureate degree	alone		Service and office worker		100 to 499 people	other services	180	8	never	never	never	open space	70	1h to 1h30	no	2 to 4 periods	45	totally true	quite true	quite false	totally false	quite false	quite false	quite true	quite true	quite false	totally false	quite false	quite false	quite true	quite false	quite true	quite false	quite false	quite true	totally false	quite true	quite true	quite false	quite false	quite true	totally false	quite true
0.346488	man	28	2	none	full time	Bac + 2	En union libre	under 15.000 €	Service and office worker		500 people or more	Education, health and social work	36	39	never	never	never	open space	60	46 to 60 minutes	no	2 to 4 periods	33	quite true	totally true	quite true	totally false	quite false	quite true	totally false	quite true	quite true	totally true	totally true	quite false	quite false	quite false	totally true	quite true	quite false	quite true	quite true	quite true	quite true	totally false	totally true	totally true	totally false	quite false
0.908675	woman	48	2	none	full time	Bac + 2	married/free union	Over 36.000 €	Service and office worker		100 to 499 people	building	312	40	never	never	never	open space	20	16 to 30 minutes	no	never	21	quite false	quite true	quite false	totally false	quite false	quite true	totally false	quite true	quite true	quite false	quite true	quite true	quite true	quite false	quite false	quite true	totally false	totally true	quite false	quite true	quite true	quite false	quite true	quite false	quite false	quite true
0.996703	woman	51	1	none	full time	< baccalaureate degree	alone	under 15.000 €	Service and office worker		10 to 49 people	Industry	288	39	never	never	never	Individual office	18	16 to 30 minutes	no	1 period	21	quite true	totally false	quite true	quite true	quite true	totally true	quite false	quite false	quite true	totally false	quite true	totally false	totally true	quite false	totally false	totally true	quite false	quite true	quite true	totally true	totally false	quite true	quite true	totally false	totally false	totally true
0.773111	man	51	3	none	full time	< baccalaureate degree	married/free union	Over 36.000 €	Service and office worker		10 to 49 people	other services	72	50	Very often	Very often	Very often	other	5	<15 minutes	no	never	19	quite false	quite true	quite true	quite true	quite true	quite true	quite false	quite true	quite true	quite true	quite true	quite true	quite true	quite true	quite false	quite true	quite false	quite true	quite true	quite true	quite true	quite true	quite true	quite true	quite true	quite true
1.09543	man	52	3	1	full time	Baccalaureate degree	En union libre	24 to 36.000 €	Workers		10 to 49 people	trading	216	39	never	never	never	Individual office	10	<15 minutes	no	never	11	quite false	quite false	quite true	quite true	quite true	quite true	totally false	quite false	quite true	quite true	quite false	quite false	quite true	quite false	quite false	totally true	totally false	quite true	quite false	quite true	quite true	quite true	quite false	quite false	totally false	quite true
0.366819	man	37	2	none	full time	Bac + 3	married/free union		Senior managers		500 people or more	Industry	151	50	rarely	rarely	rarely	open space	50	46 to 60 minutes	no	never	16	quite false	quite false	quite true	totally true	quite true	totally true	totally false	quite true	quite true	quite false	quite true	totally false	totally true	totally false	totally false	totally true	quite false	quite true	quite false	quite true	quite true	quite true	quite true	totally false	quite false	totally true
1.00506	woman	53	3	1	full time	Bac + 3	alone	24 to 36.000 €	Technician and associate professional		100 to 499 people	Education, health and social work	318	19	never	never	never	at home	5	<15 minutes		never	13	quite false	totally false	quite true	totally false	quite true	quite true	totally true	quite false	quite true	quite true	quite false	totally false	quite true	totally false	quite false	quite true	totally false	totally true	quite true	totally true	quite true	quite true	totally true	quite false	totally false	totally true
0.850127	man	33	2	none	full time	Bac + 2	En union libre	24 to 36.000 €	Service and office worker		100 to 499 people	trading	12	39	Very often	never	Very often	Individual office	40	31 to 45 minutes	no	never	10	totally false	quite true	quite false	quite true	quite true	quite true	totally false	quite false	quite true	quite false	quite false	quite false	quite true	totally false	totally false	quite true	totally false	quite true	totally false	quite true	quite true	quite true	quite false	quite false	totally false	totally true
0.771008	man	49	4	1	full time	Baccalaureate degree	married/free union	Over 36.000 €	Service and office worker		100 to 499 people	other services	336	35	often	often	often	open space	600	>1h30	no	never	21	quite false	totally true	quite true	totally true	quite true	totally true	totally false	quite true	quite true	quite false	quite false	quite false	quite true	quite false	quite false	quite true	totally false	quite true	quite false	totally true	quite true	quite true	quite true	totally false	totally false	quite true
1.09833	woman	31	4	2	full time	Bac + 2	married/free union	24 to 36.000 €	Senior managers		100 to 499 people	other services	120	40	often	never	rarely	Individual office	40	31 to 45 minutes	no	never	15	totally false	totally false	quite true	totally true	quite true	totally true	quite false	quite true	quite true	quite false	quite true	quite false	quite true	quite false	totally false	quite false	totally false	totally true	quite true	totally true	quite true	totally true	quite true	quite false	quite false	quite true
0.707958	man	50	5 and more	2	full time	Bac + 3	married/free union	Over 36.000 €	Senior managers		50 to 99 people	trading	204	48	Very often	rarely	rarely	Commercial permises	45	31 to 45 minutes	no	2 to 4 periods	12	quite false	quite false	totally false	quite true	quite false	quite true	totally false	quite true	quite true	quite true	quite false	quite false	quite false	quite false	quite false	quite false	totally false	quite true	quite false	quite false	quite true	quite false	quite false	quite true	quite true	quite true
1.02243	man	43	1	none	full time	Bac + 2	alone	under 15.000 €	Workers		100 to 499 people	other services	6	40	rarely	never	rarely	external site	10	<15 minutes	no	>4	23	quite true	totally true	quite false	quite false	quite false	quite true	totally true	quite true	quite false	quite true	quite true	quite true	quite false	totally true	quite true	quite false	quite false	totally false	totally true	quite false	quite true	quite false	quite true	quite false	quite false	quite false
0.998466	man	50	4	1	full time	< baccalaureate degree	married/free union		Workers		100 to 499 people	Industry	82	41	Very often	rarely	often	Commercial permises	30	16 to 30 minutes	no	1 period	11	quite true	quite true	quite false	quite true	quite true	quite true	totally false	quite true	totally true	quite false	quite false	quite false	quite true	quite false	quite false	quite true	totally false	quite true	quite true	quite true	quite true	quite true	quite true	quite false	quite false	quite true
1.45509	woman	46	3	2	part time	Baccalaureate degree	married/free union	under 15.000 €	Service and office worker		9 people or less	Education, health and social work	120	100	often	never	often	at customers	30	16 to 30 minutes	no	never	42	quite true	quite true	quite false	quite false	quite true	quite true	quite true	quite true	quite true	quite true	totally true	quite false	quite false	totally true	quite false	totally true	totally true	quite true	quite true	quite true	quite true	totally false	totally true	totally true	quite true	quite true
0.320713	man	42	2	none	full time	Bac + 3	married/free union	24 to 36.000 €	Technician and associate professional		500 people or more	other services	90	42	Very often	never	often	at customers	90	1h to 1h30	no	never	21	quite false	quite false	quite true	quite true	quite true	quite true	quite true	quite true	quite true	quite false	quite false	quite true	totally true	quite true	quite true	quite true	quite false	quite true	quite true	totally true	quite true	quite true	quite true	quite false	quite true	quite true
0.995552	man	57	4	2	full time	Bac + 2	married/free union	Over 36.000 €	Workers		100 to 499 people	building	36	35	rarely	rarely	often	at customers	30	16 to 30 minutes	a half day per week	1 period	11	totally false	totally true	quite true	quite true	quite true	totally true	totally false	totally true	totally true	quite false	quite true	totally false	quite true	quite false	totally false	quite true	quite true	totally true	quite true	quite true	quite true	quite true	quite true	quite false	quite false	quite true
0.970245	woman	58	2	none	full time	Bac + 3	married/free union	Over 36.000 €	Senior managers		50 to 99 people	Education, health and social work	249	50	rarely	never	rarely	Individual office	30	16 to 30 minutes	a half day per week	never	35	quite false	quite false	quite true	quite true	quite true	quite true	totally false	totally true	quite true	quite true	quite true	quite true	quite true	quite false	quite false	quite true	quite false	totally true	quite true	quite false	quite true	quite true	quite true	quite false	quite false	totally true
1.03237	woman	49	1	none	part time	< baccalaureate degree	alone	under 15.000 €	Service and office worker		10 to 49 people	other services	48	20	never	never	never	open space	0	<15 minutes	no	1 period	19	quite false	quite true	quite true	quite true	totally true	totally true	totally false	quite false	quite true	quite true	quite false	quite true	quite true	quite false	totally false	totally true	totally false	totally true	quite false	totally true	quite true	quite true	quite false	quite false	totally false	quite true
1.06608	woman	39	4	2	part time	Bac + 3	married/free union	Over 36.000 €	Technician and associate professional		9 people or less	Education, health and social work	210	40	often	never	rarely	other	20	16 to 30 minutes	more than one day a week	never	22	quite false	quite false	quite false	quite true	quite true	quite true	totally false	quite true	quite true	quite true	quite false	quite false	quite true	quite true	totally false	quite true	quite false	totally true	quite true	quite true	quite true	quite true	quite false	quite false	quite false	quite true
0.826787	man	59	1	none	full time	Baccalaureate degree	alone	15 to 24.000 €	Service and office worker		50 to 99 people	trading	360	35	often	never	never	Commercial permises	45	31 to 45 minutes	no	never	5	quite true	quite false	quite true	quite false	quite false	quite true	quite false	quite false	quite true	quite true	quite true	quite false	quite false	quite true	quite true	quite true	quite true	quite false	quite false	quite true	quite true	quite false	quite false	quite false	quite false	quite true
0.983018	woman	37	2	1	full time	Baccalaureate degree	alone	15 to 24.000 €	Service and office worker		50 to 99 people	Education, health and social work	18	35	Very often	Very often	Very often	other	15	<15 minutes	no	2 to 4 periods	34	quite false	quite true	quite true	totally false	quite false	quite false	totally false	totally false	quite false	totally true	quite true	quite false	quite true	quite false	quite false	quite false	quite false	quite false	totally true	quite true	totally false	totally false	quite true	quite true	quite true	quite false
0.804468	man	44	5 and more	3	full time	Bac + 3	married/free union	15 to 24.000 €	Senior managers		500 people or more	Education, health and social work	6	39	rarely	never	rarely	open space	7	<15 minutes	no	1 period	8	totally false	quite false	totally false	quite false	totally false	quite true	totally false	quite true	totally true	quite true	quite false	quite false	quite true	quite false	quite false	quite false	totally false	quite true	quite true	quite true	quite true	quite true	quite false	totally false	totally false	quite true
0.363885	man	28	3	none	full time	< baccalaureate degree	alone	Over 36.000 €	Technician and associate professional		500 people or more	other services	53	35	rarely	never	never	external site	10	<15 minutes	no	1 period	9	quite false	quite true	quite true	quite true	totally true	quite true	quite true	quite false	quite true	quite false	totally false	quite false	totally true	totally false	totally false	quite true	quite false	quite true	quite true	quite true	quite true	quite true	quite false	totally false	quite false	quite true
1.26832	man	28	3	1	full time	Baccalaureate degree	En union libre	Over 36.000 €	Workers		10 to 49 people	other services	84	39	rarely	often	often	external site	60	46 to 60 minutes	no	never	5	quite false	totally false	totally true	totally true	totally true	totally true	totally true	totally true	quite true	quite true	quite false	totally true	quite true	totally true	totally true	totally true	quite false	totally true	quite true	totally true	quite true	quite true	quite false	quite true	totally false	totally false
0.87686	man	27	2	none	full time	Bac + 2	alone		Technician and associate professional		50 to 99 people	Insurance and real estate	12	39	Very often	never	never	Individual office	10	<15 minutes	no	1 period	10	quite true	totally true	quite false	quite true	quite true	quite true	quite false	quite true	totally true	quite true	quite false	quite true	quite true	quite false	quite false	quite false	totally false	quite false	quite true	quite true	quite true	quite false	quite true	totally false	quite false	quite false
1.03221	woman	35	4	2	part time	Bac + 3	married/free union	24 to 36.000 €	Technician and associate professional		9 people or less	Education, health and social work	127	40	Very often	never	never	other	10	<15 minutes	no	never	12	totally false	totally false	totally true	totally true	quite true	quite true	totally false	totally false	quite true	quite false	quite false	totally false	quite true	totally false	quite false	quite true	totally false	totally true	totally false	totally true	quite false	totally true	quite true	totally false	totally false	quite true
0.935376	man	30	2	none	full time	Bac + 3	married/free union	Over 36.000 €	Senior managers		10 to 49 people	other services	18	50	often	rarely	often	Individual office	30	16 to 30 minutes	no	1 period	10	quite false	quite true	quite false	quite true	quite false	quite true	quite false	totally true	quite true	totally true	quite true	quite false	quite true	quite true	quite false	quite true	quite false	quite false	quite true	quite true	quite true	quite true	quite true	quite false	quite false	quite true
0.377949	woman	58	3	none	full time	Bac + 2	En union libre		Technician and associate professional		500 people or more	Education, health and social work	2	35	rarely	never	never	open space	15	<15 minutes	no	1 period	17	quite false	quite false	quite false	quite true	quite true	quite true	totally false	quite true	quite true	quite false	quite false	totally false	quite true	quite false	quite false	quite true	totally false	quite true	quite true	quite true	quite true	quite true	quite true	quite false	quite false	quite true
0.30139	man	59	2	none	full time	Baccalaureate degree	married/free union	24 to 36.000 €	Technician and associate professional		500 people or more	Industry	66	35	never	never	rarely	open space	70	1h to 1h30	no	1 period	59	totally true	quite true	quite false	quite false	quite false	quite true	quite false	quite true	totally false	totally true	quite true	quite true	quite false	quite false	totally true	quite false	quite false	totally false	quite true	totally false	quite true	totally false	totally true	quite true	quite true	totally false
1.0947	woman	41	1	none	full time	Bac + 3	alone	under 15.000 €	Service and office worker		10 to 49 people	Insurance and real estate	66	38	never	never	never	open space	30	16 to 30 minutes	no	2 to 4 periods	43	quite true	quite true	quite false	totally false	totally false	totally false	quite true	quite true	quite false	totally true	totally true	totally true	quite true	totally true	totally true	quite false	quite true	quite false	quite true	quite false	quite false	totally false	quite true	totally true	quite true	quite false
1.12159	man	41	4	2	full time	Baccalaureate degree	married/free union		Workers		10 to 49 people	Industry	18	35	never	never	often	production or workshop	25	16 to 30 minutes	no	2 to 4 periods	18	quite false	quite false	totally true	quite true	totally true	totally true	totally false	quite false	totally true	quite false	quite false	quite false	totally true	totally false	totally false	totally true	quite true	quite true	quite true	totally true	totally true	quite true	quite false	totally false	quite false	quite true
0.346125	man	46	1	none	full time	Baccalaureate degree	alone	15 to 24.000 €	Technician and associate professional		500 people or more	Education, health and social work	206	35	never	never	rarely	open space	30	16 to 30 minutes	no	1 period	0	totally true	totally true	totally true	totally true	totally true	totally true	totally true	quite false	totally true	totally true	totally true	totally false	totally true	totally true	quite false	totally true	totally true	totally true	totally true	totally true	totally true	quite false	quite true	totally true	quite true	quite true
1.4607	woman	57	2	none	part time	< baccalaureate degree	married/free union	24 to 36.000 €	Service and office worker		9 people or less	other services	147	28	rarely	never	often	other	20	16 to 30 minutes	no	never	42	quite true	quite false	quite false	quite false	quite false	quite true	quite true	quite false	quite true	quite false	quite false	quite false	quite true	quite false	quite false	quite false	totally false	quite true	totally false	quite false	quite false	quite false	totally false	quite false	quite true	quite false
0.908675	woman	47	3	none	part time	< baccalaureate degree	married/free union	Over 36.000 €	Service and office worker		100 to 499 people	trading	164	32	Very often	never	rarely	Commercial permises	5	<15 minutes	no	never	19	quite false	quite false	totally false	quite false	quite false	quite true	totally false	totally false	totally true	quite false	quite true	quite true	quite false	quite true	quite false	quite false	totally false	quite true	totally false	quite false	quite true	totally false	quite false	quite true	totally false	quite true
0.932649	man	28	2	none	full time	Bac + 3	En union libre	24 to 36.000 €	Service and office worker		10 to 49 people	trading	32	40	Very often	rarely	Very often	other	12	<15 minutes	no	1 period	20	quite false	quite true	quite true	quite true	quite false	quite false	quite false	quite true	quite false	totally true	totally true	totally true	quite true	quite true	quite false	quite false	totally false	quite false	totally true	quite true	quite false	quite true	quite true	quite true	totally true	quite false
0.753313	woman	34	1	none	self employed	Bac + 3	alone	Over 36.000 €		Senior managers	9 people or less	Education, health and social work	150	60	often	rarely	rarely	Individual office	10	<15 minutes	no	never	8	quite false	quite true		totally true		quite true		quite true	quite true	quite false	quite true	quite false	totally true	quite false	quite false		quite false	totally true	totally true	totally true	quite true		quite true		quite true	quite true
0.775767	man	56	1	none	full time	Baccalaureate degree	alone	15 to 24.000 €	Service and office worker		10 to 49 people	Industry	408	35	never	never	never	open space	6	<15 minutes	no	never	9	quite false	quite false	quite false	totally false	totally false	quite false	totally false	quite true	quite true	quite true	quite true	totally false	totally false	quite true	quite true	quite false	totally false	quite true	quite false	quite false	quite true	totally false	quite false	quite false	totally false	quite false
1.13663	woman	58	2	none	full time	< baccalaureate degree	alone	15 to 24.000 €	Service and office worker		500 people or more	other services	300	35	often	never	never	other	20	16 to 30 minutes	no	>4	8	quite false	totally true	totally true	quite true	quite true	totally true	totally true	totally true	totally true	totally false	totally false	totally true	quite true	totally false	quite true	totally true	totally false	totally true	quite true	totally true	totally true	quite true	totally true	totally false	totally false	totally true
1.00235	woman	48	1	none	full time	Bac + 3	En union libre		Senior managers		10 to 49 people	Education, health and social work	288	35	often	never	often	other	20	16 to 30 minutes	no	never	20	quite false	quite true	quite false	totally false	quite false	quite false	quite true	quite true	quite true	quite false	quite true	quite true	quite false	quite true	totally true	totally false	quite false	quite false	quite true	quite false	quite false	quite false	quite true	quite true	quite false	quite true
0.782683	man	39	3	1	full time	Bac + 3	married/free union	Over 36.000 €	Senior managers		100 to 499 people	Insurance and real estate	206	38	often	often	often	flex office	30	16 to 30 minutes	1 day per week	never	15	totally true	totally true	quite false	quite false	quite false	quite true	quite false	totally true	quite false	quite false	totally false	totally true	totally false	quite true	quite true	totally false	quite true	quite false	totally true	quite false	quite false	quite false	quite false	totally true	quite true	quite true
0.946742	man	40	5 and more	3	self employed	Bac + 3	married/free union	24 to 36.000 €		Technician and associate professional Service and office worker Workers	9 people or less	other services	59	30	rarely	never	rarely	at home	30	16 to 30 minutes		2 to 4 periods	14	quite true	quite false		quite false		quite true		totally false	quite false	quite true	quite true	quite true	quite false	quite false	quite true		totally false	quite false	quite false	quite false	quite false		quite true		quite false	quite true
0.8321	man	38	1	none	full time	Bac + 3	alone	24 to 36.000 €	Senior managers		10 to 49 people	other services	96	45	rarely	rarely	often	at home	0	<15 minutes		1 period	11	quite true	totally true	quite false	quite false	quite true	quite true	totally false	quite true	quite true	quite true	quite true	quite true	quite false	quite false	quite false	quite false	totally false	quite true	quite true	quite false	quite true	quite false	quite true	quite true	quite true	quite true
0.783203	man	56	2	none	full time	Bac + 2	married/free union	Over 36.000 €	Technician and associate professional		10 to 49 people	Education, health and social work	151	40	Very often	rarely	often	Individual office	30	16 to 30 minutes	no	never	39	totally false	totally true	quite true	quite true	quite false	quite true	totally false	totally true	quite true	totally true	totally true	quite true	quite true	totally true	quite false	quite false	totally false	totally true	quite true	quite true	quite true	quite true	quite true	quite false	totally false	quite true
1.22147	woman	46	2	1	full time	Baccalaureate degree	alone	under 15.000 €	Workers		50 to 99 people	Industry	4	35	never	never	Very often	production or workshop	15	<15 minutes	no	2 to 4 periods	6	quite true	totally true	quite false	quite false	quite true	quite false	totally false	quite true	quite true	quite true	quite false	totally false	quite false	quite true	quite false	quite true	totally false	quite true	totally false	quite true	totally true	quite false	totally true	quite false	totally true	quite true
0.678472	man	51	2	none	self employed	< baccalaureate degree	married/free union	Over 36.000 €		Technician and associate professional Service and office worker Workers	9 people or less	other services	288	35	Very often	Very often	Very often	other	30	16 to 30 minutes	no	1 period	7	totally false	totally true		quite true		quite true		totally true	totally true	quite true	totally false	quite true	quite true	totally false	totally false		totally false	quite true	totally true	totally true	quite true		totally true		totally true	quite true
2.3808	man	71	2	none	self employed	Bac + 3	married/free union	Over 36.000 €		Senior managers		Education, health and social work	120	10	Very often	never	rarely	at customers	40	31 to 45 minutes	no	never	8	totally false	quite false		quite true		totally true		quite true	totally true	quite false	totally false	totally false	totally true	quite false	totally false		quite false	quite true	quite false	totally true	totally true		quite false		quite false	quite true
0.290293	man	53	3	1	full time	< baccalaureate degree	married/free union	Over 36.000 €	Technician and associate professional		500 people or more	Industry	432	35	never	never	never	Individual office	30	16 to 30 minutes	no	never	10	quite false	quite true	quite false	quite true	quite false	quite true	quite false	quite true	quite true	quite true	quite true	quite false	quite true	quite false	quite true	quite false	quite false	quite false	quite true	quite true	quite true	quite false	quite true	quite true	quite false	quite true
0.827644	man	42	3	1	full time	Bac + 2	married/free union	24 to 36.000 €	Service and office worker		10 to 49 people	other services	36	36	never	never	never	open space	5	<15 minutes	no	>4	40	quite true	quite false	quite false	quite false	quite false	quite false	quite true	quite false	quite true	quite false	quite false	totally true	quite false	quite false	quite true	quite false	quite false	quite false	quite false	quite true	quite true	quite false	quite true	quite false	quite false	quite true
1.11456	man	27	1	none	full time	Bac + 3	alone	24 to 36.000 €	Technician and associate professional		10 to 49 people	Education, health and social work	4	40	never	never	Very often	open space	120	>1h30	no	2 to 4 periods	7	quite false	quite false	quite false	quite false	quite true	quite false	quite false	totally true	quite false	totally true	quite true	quite false	quite true	quite true	quite false	quite true	totally true	quite true	totally true	quite true	quite true	quite false	totally true	quite true	quite true	quite false
1.22701	woman	28	4	2	full time	< baccalaureate degree	En union libre	Over 36.000 €	Service and office worker		10 to 49 people	trading	54	37	Very often	never	often	open space	5	<15 minutes	no	never	15	quite false	totally false	quite true	quite true	quite false	quite true	totally false	quite false	quite true	quite false	quite true	quite false	quite true	quite false	quite false	quite false	totally false	totally true	quite false	quite true	totally true	quite true	quite false	quite false	quite true	quite true
0.346125	man	59	3	none	full time	< baccalaureate degree	married/free union	Over 36.000 €	Technician and associate professional		500 people or more	other services	302	38	rarely	never	rarely	open space	130	>1h30	no	never	9	quite false	quite false	quite true	quite false	quite true	quite true	quite false	quite false	totally true	quite true	totally false	totally false	quite true	quite true	quite false	quite true	totally false	totally true	quite false	quite true	quite true	quite false	quite false	quite false	totally false	quite true
0.541286	woman	27	3	none	full time	Bac + 3	alone	24 to 36.000 €	Technician and associate professional		500 people or more	other services	300	40	never	never	never	open space	45	31 to 45 minutes	no	2 to 4 periods	37	quite false	quite false	quite true	quite true	quite false	quite false	quite false	totally true	quite false	totally false	quite true	totally false	quite true	quite false	quite true	quite false	quite true	quite false	quite false	quite false	quite true	quite false	totally true	quite true	quite true	totally true
1.06608	woman	40	2	1	part time	Bac + 2	alone	15 to 24.000 €	Technician and associate professional		100 to 499 people	Education, health and social work	48	34	rarely	never	never	Individual office	10	<15 minutes	no	2 to 4 periods	14	quite false	totally true	totally false	totally false	totally false	quite true	totally false	quite true	quite true	totally true	quite false	quite true	quite true	quite true	totally false	quite false	totally false	quite true	totally true	quite true	quite false	quite false	quite true	totally false	quite false	quite false
0.995552	man	49	4	1	full time	< baccalaureate degree	married/free union		Workers		100 to 499 people	other services	252	42	never	never	rarely	external site	360	>1h30	no	never	44	quite true	quite true	totally false	totally false	quite false	quite false	totally false	quite false	quite true	quite true	totally true	totally true	quite false	quite true	quite true	quite false	totally true	quite false	totally true	quite false	quite true	totally false	totally true	quite true	quite false	quite false
0.897252	woman	51	1	none	full time	< baccalaureate degree	alone	15 to 24.000 €	Service and office worker		50 to 99 people	other services	360	35	never	never	never	Individual office	10	<15 minutes	no	never	11	totally false	totally false	quite true	quite true	quite true	quite true	totally false	quite true	quite true	quite false	quite false	totally false	quite true	quite false	totally false	quite true	totally false	totally true	quite false	quite true	quite true	quite true	quite true	quite false	totally false	quite true
1.03237	woman	58	2	none	full time	Baccalaureate degree	alone	24 to 36.000 €	Service and office worker		10 to 49 people	Insurance and real estate	36	39	rarely	never	often	open space	15	<15 minutes	no	never	34	quite false	totally true	totally false	quite true	totally false	totally false	totally false	quite true	quite true	totally false	quite true	quite true	quite true	quite true	quite false	quite false	quite true	quite true	quite true	quite true	quite false	totally false	quite true	quite true	quite true	quite true
0.963716	man	55	3	1	full time	< baccalaureate degree	married/free union	Over 36.000 €	Workers		100 to 499 people	Industry	60	35	never	never	never	Individual office	5	<15 minutes	no	never	14	quite true	quite false	quite false	quite true	quite true	quite true	quite false	quite false	quite true	quite true	quite false	quite false	quite true	quite false	quite false	quite false	quite false	quite true	quite false	quite true	quite true	quite false	quite false	quite false	quite false	quite true
1.15235	woman	59	2	none	full time	Bac + 3	married/free union		Technician and associate professional		500 people or more	Education, health and social work	144	45	rarely	never	never	Individual office	90	1h to 1h30	no	never	23	quite false	quite true	quite true	quite true	quite true	quite true	totally false	quite true	quite true	quite false	quite true	quite false	quite true	totally false	quite false	quite true	quite false	quite true	quite true	quite true	quite true	quite false	quite true	quite false	quite false	quite true
1.00506	woman	46	2	none	full time	Bac + 3	married/free union		Technician and associate professional		500 people or more	other services	204	20	often	never	Very often	Individual office	45	31 to 45 minutes	no	never	19	quite true	quite false	quite true	quite false	quite false	quite true	totally false	totally true	totally true	quite false	quite false	quite false	totally true	quite false	totally false	quite true	quite false	quite true	quite false	totally true	quite true	quite true	totally true	quite false	quite true	quite true
0.952838	man	36	3	none	self employed	< baccalaureate degree	alone	under 15.000 €		Technician and associate professional Service and office worker Workers	9 people or less	trading	36	20	often	never	rarely	Commercial permises	60	46 to 60 minutes	a half day per week	never	8	quite false	totally false		quite false		totally true		totally false	quite true	totally true	quite false	quite false	totally true	quite true	totally false		quite true	quite true	quite false	quite true	quite true		totally false		quite false	quite true
1.03221	woman	36	2	1	full time	Bac + 3	alone	24 to 36.000 €	Technician and associate professional		500 people or more	Education, health and social work	171	35	Very often	Very often	rarely	other	25	16 to 30 minutes	no	never	21	totally false	quite true	totally false	quite false	quite false	quite false	totally false	quite true	quite true	quite false	totally true	totally true	quite false	quite false	quite true	quite false	quite false	quite false	totally true	quite true	quite false	quite true	quite true	quite true	totally true	quite true
0.935376	man	29	3	1	full time	Bac + 3	married/free union	Over 36.000 €	Senior managers		9 people or less	trading	26	12	Very often	rarely	Very often	other	612	>1h30	a half day per week	>4	27	quite true	quite true	quite true	quite true	quite false	quite false	totally true	quite false	quite false	quite true	quite false	totally true	quite false	quite false	quite true	quite false	quite true	quite false	quite false	quite false	quite false	quite false	totally true	totally true	quite false	totally true
0.670572	man	61	2	none	full time	Bac + 3	married/free union	Over 36.000 €	Senior managers		50 to 99 people	Education, health and social work	60	38	rarely	never	never	at customers	10	<15 minutes	no	never	6	totally false	totally true	totally true	quite true	quite true	quite true	quite false	quite true	quite true	totally false	quite true	totally true	totally true	totally false	totally false	quite true	quite false	quite true	totally true	quite true	quite true	totally true	quite true	totally true	quite false	totally true
1.03487	woman	40	2	none	full time	Bac + 3	married/free union	24 to 36.000 €	Senior managers		10 to 49 people	other services	96	40	rarely	never	rarely	Individual office	2	<15 minutes	no	>4	23	quite false	quite true	quite false	totally true	quite true	quite false	quite false	quite true	totally true	quite true	quite true	quite false	quite true	quite false	quite false	quite true	totally false	quite false	quite false	quite true	quite true	quite true	quite true	quite false	quite false	quite true
0.994262	woman	53	2	none	full time	Baccalaureate degree	alone	15 to 24.000 €	Service and office worker		50 to 99 people	Transports	360	35	Very often	never	Very often	external site	15	<15 minutes	no	never	14	quite true	totally true	totally false	totally false	quite false	quite false	quite false	quite true	quite true	quite true	quite false	quite false	quite false	quite false	quite true	totally false	totally false	quite false	quite true	quite true	quite true	totally false	quite false	quite true	quite true	quite false
1.03244	man	53	2	none	self employed	Bac + 2	married/free union	24 to 36.000 €		Craftsman, shopkeeper, entrepreneur	9 people or less	other services	18	50	rarely	never	never	open space	30	16 to 30 minutes	no	2 to 4 periods	15	quite false	quite false		totally true		quite true		quite true	quite true	quite true	quite false	totally false	quite true	totally false	totally false		quite false	quite false	quite false	quite true	quite true		quite true		quite false	quite true
1.15184	man	32	4	2	full time	< baccalaureate degree	married/free union	15 to 24.000 €	Workers		100 to 499 people	other services	8	45	rarely	often	Very often	flex office	20	16 to 30 minutes	no	2 to 4 periods	46	quite true	quite true	totally false	totally false	totally false	totally false	quite false	quite true	quite false	totally true	totally true	quite true	totally false	quite false	totally false	quite false	totally false	totally false	quite true	quite false	totally false	quite false	quite true	totally false	totally true	quite true
0.449938	woman	53	1	none	full time	Baccalaureate degree	alone	24 to 36.000 €	Technician and associate professional		500 people or more	Education, health and social work	360	35	often	never	never	production or workshop	40	31 to 45 minutes	no	1 period	19	totally true	totally true	quite false	totally false	quite false	quite true	quite false	quite true	totally true	totally true	quite false	totally false	quite false	quite false	quite false	quite false	totally false	quite true	totally true	quite false	quite true	quite true	quite true	quite true	totally false	quite true
1.22147	woman	57	2	none	part time	Bac + 2	married/free union	24 to 36.000 €	Workers		50 to 99 people	other services	120	35	Very often	often	often	production or workshop	5	<15 minutes	no	2 to 4 periods	18	quite false	totally false	quite true	quite false	totally true	quite true	totally true	totally false	totally true	quite true	totally false	totally false	totally true	quite false	totally false	quite true	totally false	totally true	totally false	quite true	totally true	quite false	totally false	totally false	quite true	totally true
0.92951	man	51	3	none	full time	Bac + 2	married/free union	Over 36.000 €	Senior managers		10 to 49 people	trading	120	46	rarely	never	never	flex office	240	>1h30	no	never	17	totally false	quite false	totally false	totally false	quite false	quite true	quite true	quite true	quite true	totally true	quite true	quite false	quite true	quite false	quite false	quite false	quite false	quite true	quite true	quite true	quite true	quite false	quite true	quite true	quite false	quite true
0.781216	man	51	2	none	full time	Bac + 2	married/free union	Over 36.000 €	Technician and associate professional		500 people or more	Education, health and social work	360	40	often	often	often	open space	5	<15 minutes	no	never	35	quite false	quite true	quite false	quite false	totally false	quite true	quite false	quite true	quite true	quite true	quite true	quite false	quite true	totally true	quite false	quite false	totally false	quite false	quite false	totally false	quite false	quite true	quite true	quite false	quite false	quite false
1.25552	woman	62	1	none	part time	Baccalaureate degree	alone	under 15.000 €	Workers		10 to 49 people	Transports	36	25	never	never	often	other	360	>1h30	no	1 period	3	quite false	quite true	quite true	quite false	quite true	totally true	totally false	quite false	totally true	quite true	totally false	quite false	totally true	totally false	quite true	totally true	totally true	quite true	quite true	totally true	totally true	quite true	quite false	totally false	quite true	quite true
0.416987	woman	44	3	1	full time	Bac + 3	married/free union		Technician and associate professional		500 people or more	Education, health and social work	253	42	often	never	Very often	other	10	<15 minutes	no	1 period	10	totally false	quite true	quite false	quite false	quite false	quite false	quite false	totally true	quite true	quite true	quite true	totally false	quite false	totally false	quite true	quite false	quite false	quite true	totally true	quite true	quite false	quite false	quite true	quite false	quite true	quite false
0.799727	man	42	2	none	full time	Bac + 3	married/free union	24 to 36.000 €	Senior managers		500 people or more	other services	6	35	never	never	never	Individual office	120	>1h30	no	1 period	15	quite false	quite true	totally true	quite true	quite true	quite true	totally false	quite true	totally true	totally true	quite true	quite false	quite true	quite false	quite false	quite true	quite true	quite true	quite true	quite false	quite true	totally true	quite true	quite false	quite false	quite true
2.1046	man	25	5 and more	none	full time	Bac + 2	alone	24 to 36.000 €	Workers		9 people or less	Industry	38	35	rarely	often	often	open space	35	31 to 45 minutes	1 day per week	2 to 4 periods	42	quite true	quite true	quite true	totally true	quite true	quite true	quite true	quite false	quite true	quite true	totally true	quite true	totally true	quite false	quite true	totally true	totally true	quite false	totally true	quite true	quite true	quite true	quite true	quite false	quite true	quite true
0.629957	woman	55	3	none	self employed	Bac + 2	En union libre			Craftsman, shopkeeper, entrepreneur		trading	120	60	Very often	never	often	at home	90	1h to 1h30		never	11	quite false	totally false		totally true		totally true		quite false	totally true	quite false	quite false	totally false	quite true	totally false	totally false		quite false	quite true	quite false	quite true	quite true		quite false		totally false	totally true
1.02335	man	44	3	1	self employed	Bac + 2	En union libre	24 to 36.000 €		Craftsman, shopkeeper, entrepreneur		building	63	44	often	never	rarely	at customers	30	16 to 30 minutes	no	2 to 4 periods	28	quite false	quite true		totally true		quite true		totally true	quite true	totally true	quite true	quite true	quite true	quite true	totally false		quite false	quite false	quite true	totally true	quite true		quite false		quite true	quite true
0.380519	woman	56	2	1	full time	< baccalaureate degree	alone	24 to 36.000 €	Technician and associate professional		500 people or more	Insurance and real estate	468	39	Very often	never	never	Individual office	10	<15 minutes	no	never	8	quite false	totally true	quite true	quite true	quite true	quite false	totally false	quite true	quite true	quite false	totally true	quite false	quite true	quite false	quite false	quite true	totally false	quite true	totally true	totally true	quite true	quite true	quite true	quite false	quite false	quite true
1.10341	man	51	3	none	full time	Bac + 2	En union libre	15 to 24.000 €	Service and office worker		9 people or less	trading	288	45	rarely	never	often	Commercial permises	180	>1h30	no	1 period	10	quite false	quite false	quite true	quite true	quite true	quite false	quite false	quite true	quite true	quite true	quite false	quite false	quite true	quite true	totally false	quite true	quite false	quite true	quite false	quite true	quite false	quite true	quite true	quite true	quite true	quite true
1.30276	man	33	4	2	full time	< baccalaureate degree	En union libre		Workers		10 to 49 people	other services	32	37	never	never	never	at customers	45	31 to 45 minutes	no	2 to 4 periods	26	quite false	quite false	totally false	quite true	quite false	quite false	quite false	quite true	quite true	quite true	totally false	quite false	quite true	totally false	quite true	quite true	totally true	quite true	totally true	quite true	quite false	totally false	quite true	quite false	totally false	quite true
0.802195	man	44	4	2	full time	Baccalaureate degree	married/free union	Over 36.000 €	Technician and associate professional		100 to 499 people	other services	52	39	never	never	rarely	open space	52	46 to 60 minutes	no	never	11	totally false	quite false	quite false	quite true	quite true	quite true	totally true	quite true	totally true	quite true	quite false	quite false	totally true	totally false	quite false	quite true	totally false	quite true	quite false	totally true	totally true	quite true	quite false	totally false	totally false	totally true
1.05754	man	54	4	1	full time	< baccalaureate degree	married/free union	24 to 36.000 €	Workers		10 to 49 people	Transports	202	45	often	Very often	Very often	other	120	>1h30	no	2 to 4 periods	15	totally false	totally true	quite true	quite false	quite true	quite true	totally false	quite true	totally true	totally true	quite true	totally true	totally true	totally true	totally false	quite false	quite true	quite true	quite true	totally true	quite true	totally false	totally true	totally false	totally true	quite true
1.15554	man	55	5 and more	2	full time	< baccalaureate degree	married/free union	24 to 36.000 €	Technician and associate professional		9 people or less	other services	182	39	rarely	never	rarely	external site	10	<15 minutes	no	1 period	15	totally false	quite false	totally false	quite false	quite true	quite true	quite true	quite true	totally true	quite false	totally true	quite false	quite false	quite false	quite false	totally false	totally false	quite false	quite true	quite true	quite true	totally false	quite true	totally true	totally false	quite true
0.780776	man	59	2	none	full time	Baccalaureate degree	married/free union	24 to 36.000 €	Senior managers		10 to 49 people	Education, health and social work	123	37	never	never	rarely	open space	75	1h to 1h30	no	never	9	quite false	quite false	quite true	quite false	quite true	quite true	quite false	quite false	quite true	quite false	quite false	quite false	quite true	quite false	totally false	quite true	quite true	quite true	quite false	quite true	quite true	quite true	quite false	quite false	quite false	quite true
0.972964	woman	52	2	none	part time	Bac + 2	alone	15 to 24.000 €	Technician and associate professional		50 to 99 people	Education, health and social work	120	18	never	never	never	Individual office	60	46 to 60 minutes	no	1 period	7	quite false	quite true	quite false	quite false	quite true	quite true	totally false	quite false	quite true	quite true	quite true	totally false	quite true	quite false	quite false	quite false	quite false	quite false	quite false	quite false	quite true	quite true	quite false	quite false	quite false	quite true
0.417581	man	28	1	none	full time	Baccalaureate degree	alone		Technician and associate professional		500 people or more	Transports	2	39	often	Very often	rarely	external site	30	16 to 30 minutes	no	never	9	quite false	totally true	quite true	quite false	quite true	quite true	quite false	quite true	quite true	quite false	quite false	quite false	quite true	quite false	quite false	quite true	totally false	quite true	quite true	quite true	quite true	quite true	quite true	quite true	quite true	quite true
1.32116	man	30	2	none	full time	Baccalaureate degree	alone	24 to 36.000 €	Service and office worker		9 people or less	trading	62	60	rarely	rarely	often	other	300	>1h30	1 day per week	never	70	quite true	quite false	quite false	quite false	quite true	quite false	quite true	quite true	quite true	quite false	quite false	quite true	quite true	quite false	quite true	quite true	quite false	quite false	quite true	quite true	quite true	quite false	quite true	quite true	quite false	quite false
0.756295	woman	47	4	2	self employed	Baccalaureate degree	married/free union	24 to 36.000 €		Senior managers	9 people or less	Education, health and social work	120	40	never	never	never	at home	0	<15 minutes		never	11	totally false	totally false		quite true		totally true		totally false	totally true	quite true	totally false	quite true	quite true	totally false	quite true		totally false	quite true	quite true	totally true	totally false		totally false		totally false	totally false
1.07639	woman	48	3	none	full time	Baccalaureate degree	alone	under 15.000 €	Service and office worker		100 to 499 people	other services	125	35	never	never	never	other	20	16 to 30 minutes	no	never	10	quite true	quite true	totally true	quite true	totally true	quite true	totally true	totally false	totally true	totally false	totally false	totally false	totally true	quite false	totally false	quite true	totally false	totally true	quite false	totally true	quite true	quite false	totally false	totally true	totally false	totally true
0.582846	woman	31	3	1	self employed	Baccalaureate degree	married/free union	15 to 24.000 €		Technician and associate professional Service and office worker Workers	9 people or less	other services	86	14	rarely	never	never	other	30	16 to 30 minutes	no	1 period	36	totally false	quite false		totally false		quite true		totally false	quite true	totally true	totally true	quite true	quite true	totally false	totally false		totally false	quite true	totally false	quite true	quite false		totally false		totally false	quite false
1.57129	woman	35	4	2	full time	Bac + 2	married/free union	Over 36.000 €	Technician and associate professional		9 people or less	Education, health and social work	120	39	never	never	never	open space	30	16 to 30 minutes	no	never	21	totally false	totally true	totally true	totally true	totally true	totally true	totally false	quite false	totally true	totally false	totally false	totally false	totally true	totally false	totally false	totally true	quite false	totally true	totally true	totally true	totally true	totally true	quite false	totally false	totally false	totally true
1.0289	woman	56	2	none	part time	Bac + 2	En union libre		Service and office worker		10 to 49 people	other services	137	32	never	never	never	at customers	75	1h to 1h30	no	2 to 4 periods	13	quite true	quite false	quite true	totally true	totally true	quite true	totally false	totally false	quite true	quite true	quite false	totally false	quite true	totally false	totally false	quite true	quite false	quite true	quite false	totally true	totally true	quite false	quite false	quite false	totally false	quite true
0.289142	man	45	3	none	full time	Bac + 3	married/free union	Over 36.000 €	Senior managers		500 people or more	Industry	24	45	often	never	never	Individual office	90	1h to 1h30	1 day per week	never	10	totally false	quite true	quite false	quite true	quite true	quite true	totally false	quite true	quite true	quite false	quite true	quite false	quite true	quite false	totally false	quite true	quite true	quite true	quite true	quite true	quite true	quite true	quite true	totally false	quite false	quite true
1.32116	man	32	2	none	full time	Bac + 2	alone	under 15.000 €	Service and office worker		9 people or less	Education, health and social work	25	32	Very often	rarely	often	Commercial permises	172	>1h30	a half day per week	never	16	totally true	quite false	quite true	totally true	quite true	totally true	quite true	totally true	totally true	quite false	quite true	quite false	quite false	totally true	totally true	quite true	totally true	totally true	quite true	totally true	quite true	quite false	quite true	quite true	quite true	quite true
0.897866	man	44	4	2	full time	< baccalaureate degree	married/free union	Over 36.000 €	Senior managers		100 to 499 people	other services	180	45	often	often	Very often	other	35	31 to 45 minutes	no	never	21	quite false	quite true	quite false	quite true	quite false	quite true	quite false	quite true	quite false	quite false	quite true	quite false	quite true	quite true	quite true	quite true	quite false	quite false	quite true	quite true	quite true	quite true	quite true	quite false	quite false	quite true
1.18717	woman	30	2	none	full time	Bac + 3	married/free union	24 to 36.000 €	Service and office worker		500 people or more	Education, health and social work	36	40	often	often	Very often	other	5	<15 minutes	no	1 period	23	quite true	totally true	quite false	quite true	quite false	quite true	totally false	totally true	quite true	quite true	quite false	quite true	quite false	totally false	quite false	totally true	totally false	quite true	totally true	totally true	quite false	quite true	totally true	quite false	quite true	quite true
0.696898	man	49	3	none	full time	Bac + 2	En union libre	Over 36.000 €	Service and office worker		50 to 99 people	trading	14	50	rarely	never	never	at customers	300	>1h30	no	1 period	11	quite false	quite true	totally false	quite false	totally false	quite true	totally false	quite false	quite false	totally true	quite true	totally false	totally false	quite false	quite true	quite false	totally false	quite true	quite false	totally false	quite false	totally true	quite false	totally true	quite true	quite true
1.03221	woman	42	4	2	part time	Bac + 3	married/free union	24 to 36.000 €	Technician and associate professional		500 people or more	Education, health and social work	180	28	never	never	never	Individual office	10	<15 minutes	no	1 period	46	quite false	totally true	totally false	totally false	quite false	quite true	quite true	totally true	quite false	quite true	totally true	quite true	totally false	quite true	quite true	totally false	quite true	quite false	quite true	quite false	totally false	totally false	totally true	totally true	quite false	quite false
0.938497	man	33	2	none	full time	Bac + 3	married/free union	Over 36.000 €	Senior managers		10 to 49 people	Education, health and social work	72	40	rarely	rarely	rarely	Individual office	40	31 to 45 minutes	no	1 period	8	totally false	quite false	totally false	quite false	quite false	quite true	quite false	quite true	quite true	quite false	totally true	totally false	quite true	quite true	quite false	quite false	quite false	quite true	quite false	quite true	quite true	quite true	quite true	totally true	quite false	quite true
0.948312	woman	61	1	none	part time	< baccalaureate degree	alone	under 15.000 €	Service and office worker		10 to 49 people	other services	180	25	never	never	rarely	Individual office	30	16 to 30 minutes	no	>4	0	quite false	quite true	quite true	quite true	quite true	quite true	quite true	quite false	quite true	quite true	quite false	quite false	quite true	quite false	quite false	quite true	quite false	quite true	quite true	quite true	quite true	quite true	quite false	quite false	quite false	quite true
0.848473	man	56	4	1	full time	Bac + 2	alone	Over 36.000 €	Technician and associate professional		100 to 499 people	building	122	50	rarely	never	rarely	open space	45	31 to 45 minutes	no	never	12	quite false	quite false	quite true	quite true	quite true	quite true	quite false	quite false	quite true	quite false	quite false	totally false	quite true	quite false	totally false	quite true	quite false	quite true	quite true	quite true	quite true	quite true	quite false	quite false	quite false	quite true
1.78994	man	31	3	none	full time	Baccalaureate degree	alone	15 to 24.000 €	Workers		9 people or less	building	87	50	often	rarely	rarely	at customers	301	>1h30	no	2 to 4 periods	34	quite false	quite false	quite true	quite true	quite true	quite false	quite false	quite true	totally false	quite false	quite true	quite true	quite true	quite true	quite true	quite false	totally false	quite false	quite true	quite true	quite false	quite true	quite true	quite false	quite false	quite true
1.4169	woman	56	3	none	part time	< baccalaureate degree	married/free union		Service and office worker		9 people or less	Education, health and social work	180	28	rarely	never	never	Individual office	15	<15 minutes	no	1 period	3	quite false	quite false	quite true	quite true	quite true	quite true	quite true	quite true	quite true	quite true	quite true	quite true	quite true	quite true	quite false	quite true	quite false	quite true	quite true	quite true	quite true	quite true	quite true	quite false	quite false	quite true
1.22701	woman	30	2	none	full time	Bac + 2	En union libre	24 to 36.000 €	Service and office worker		10 to 49 people	other services	59	38	never	never	never	open space	20	16 to 30 minutes	no	1 period	19	quite false	quite true	quite true	quite false	quite true	quite false	quite false	quite true	totally true	quite true	quite false	totally true	quite true	quite false	quite false	totally true	quite false	quite true	quite true	quite true	quite true	quite false	quite true	quite false	quite false	quite true
0.757771	man	57	3	none	full time	Bac + 2	married/free union	Over 36.000 €	Senior managers		10 to 49 people	Transports	246	45	rarely	never	rarely	Individual office	90	1h to 1h30	no	never	12	quite false	quite false	quite true	quite true	quite true	quite true	totally false	quite true	totally true	quite true	totally false	quite false	quite true	quite false	quite false	quite true	quite false	quite true	quite true	quite true	quite true	quite true	totally true	totally false	quite false	quite true
0.717265	man	46	1	none	full time	Bac + 3	alone	24 to 36.000 €	Senior managers		100 to 499 people	other services	96	40	rarely	never	rarely	Individual office	15	<15 minutes	no	never	22	quite true	quite true	quite false	quite true	quite true	quite true	totally false	quite true	quite true	quite true	totally true	quite true	quite true	quite false	quite false	quite true	totally false	quite true	quite true	quite true	totally true	quite false	totally true	quite false	totally false	quite true
0.923648	woman	55	3	1	full time	Bac + 2	married/free union	Over 36.000 €	Senior managers		100 to 499 people	trading	12	39	never	never	never	open space	25	16 to 30 minutes	no	never	23	quite false	quite false	quite false	quite false	quite false	quite true	quite false	quite true	quite true	quite false	quite true	quite false	quite true	quite true	quite false	quite true	totally false	quite true	quite true	quite true	quite true	quite false	quite true	quite false	quite false	quite true
4	man	23	1	none	full time	Baccalaureate degree	alone	under 15.000 €	Workers		10 to 49 people	other services	84	35	Very often	never	never	other	55	46 to 60 minutes	no	2 to 4 periods	13	quite false	totally false	totally false	totally false	totally false	totally false	totally false	totally false	totally true	totally true	quite false	quite false	quite false	totally false	quite true	totally false	totally false	totally false	totally true	quite false	quite false	totally true	quite true	quite false	quite false	quite false
1.26086	woman	55	3	1	full time	< baccalaureate degree	married/free union	24 to 36.000 €	Workers		50 to 99 people	Industry	441	35	never	never	never	production or workshop	10	<15 minutes	no	never	20	quite true	quite false	totally false	totally false	quite false	quite true	totally false	quite false	quite true	quite true	quite true	quite false	quite true	quite false	quite false	quite true	totally false	quite true	quite true	quite true	quite true	quite true	quite false	quite false	quite false	quite true
0.739479	man	48	3	none	full time	Baccalaureate degree	married/free union	Over 36.000 €	Technician and associate professional		100 to 499 people	Industry	331	40	rarely	rarely	rarely	production or workshop	5	<15 minutes	no	never	7	quite false	totally false	quite true	quite true	quite false	quite false	totally false	quite false	quite true	quite false	quite true	totally false	quite false	quite false	quite false	quite false	totally false	quite true	quite true	quite true	quite false	quite false	quite false	quite true	quite false	quite true
1.05456	woman	41	2	1	part time	Bac + 2	alone	under 15.000 €	Service and office worker		50 to 99 people	Education, health and social work	6	28	never	never	never	flex office	45	31 to 45 minutes	no	1 period	6	quite false	quite false	quite true	quite true	quite true	quite true	totally false	totally false	totally true	quite true	quite false	quite true	quite true	totally false	quite false	quite true	quite true	quite true	quite false	totally true	quite true	totally true	quite true	totally false	totally false	totally true
0.627907	woman	33	1	none	self employed	Bac + 2	alone	15 to 24.000 €		Craftsman, shopkeeper, entrepreneur		other services	49	30	Very often	never	never	other	120	>1h30	no	2 to 4 periods	13	totally false	totally false		totally true		totally true		totally false	totally true	quite true	quite false	totally false	quite true	totally true	totally false		quite true	totally true	quite true	totally true	totally true		quite false		quite false	quite true
0.368226	man	37	4	2	full time	Bac + 2	married/free union	Over 36.000 €	Technician and associate professional		500 people or more	Transports	6	40	never	never	never	Individual office	180	>1h30	no	1 period	14	quite true	quite true	quite true	totally false	quite true	quite true	quite true	quite false	quite true	totally true	quite false	quite false	quite false	quite true	quite true	quite true	quite true	quite false	quite true	quite false	quite true	quite true	quite true	quite false	totally false	quite false
1.06959	man	34	3	1	full time	Bac + 3	married/free union	Over 36.000 €	Senior managers		100 to 499 people	other services	18	40	rarely	never	rarely	open space	55	46 to 60 minutes	no	1 period	21	quite false	quite false	quite true	quite true	quite true	quite true	totally false	quite true	quite true	quite false	quite true	totally false	quite true	quite false	quite false	quite true	quite false	quite true	quite false	quite true	quite true	quite true	quite true	quite false	quite false	quite true
0.745917	man	57	2	none	full time	< baccalaureate degree	married/free union	24 to 36.000 €	Service and office worker		100 to 499 people	other services	216	41	never	never	never	external site	220	>1h30	no	never	52	quite false	quite false	totally true	totally false	totally false	totally true	quite true	quite true	quite true	quite true	totally true	totally true	quite false	totally true	quite false	quite false	totally false	totally false	totally false	quite false	totally true	quite true	quite false	totally true	totally false	quite true
0.932187	man	55	1	none	full time	Bac + 3	alone	24 to 36.000 €	Technician and associate professional		10 to 49 people	trading	360	35	Very often	rarely	never	Commercial permises	40	31 to 45 minutes	no	never	13	quite true	quite true	quite false	quite false	quite false	quite false	quite false	quite true	totally true	quite true	quite true	quite true	quite true	quite false	quite true	quite false	totally false	quite false	quite false	quite true	quite false	quite false	quite true	quite true	totally false	quite true
0.391352	woman	55	2	none	part time	Bac + 2	married/free union		Technician and associate professional		500 people or more	Education, health and social work	24	40	often	often	often	flex office	180	>1h30	more than one day a week	1 period	17	totally false	quite false	quite false	quite true	quite true	quite true	quite false	quite false	totally true	quite false	quite false	quite false	quite true	quite false	quite false	quite true	quite true	quite true	quite false	quite true	quite true	quite true	quite false	quite false	quite true	quite true
0.785011	man	40	1	none	full time	Bac + 3	alone	15 to 24.000 €	Technician and associate professional		100 to 499 people	other services	26	35	never	never	never	at customers	10	<15 minutes	no	2 to 4 periods	2	quite false	totally false	quite true	quite false	quite false	quite true	totally false	totally false	totally true	totally false	totally false	totally false	quite false	totally false	totally false	quite true	totally false	quite true	totally false	totally false	totally true	quite true	totally false	totally false	totally false	quite true
1.2765	woman	45	2	1	full time	< baccalaureate degree	alone	15 to 24.000 €	Workers		100 to 499 people	Industry	289	36	never	never	never	production or workshop	10	<15 minutes	no	2 to 4 periods	17	quite true	quite true	totally false	totally false	totally false	quite false	totally false	quite false	quite true	totally true	quite true	quite true	quite false	quite true	totally true	totally false	totally false	quite false	quite true	quite true	quite false	totally false	quite false	quite true	totally false	quite false
0.826787	man	52	3	1	full time	Bac + 3	married/free union	Over 36.000 €	Service and office worker		50 to 99 people	Insurance and real estate	240	40	never	never	never	open space	40	31 to 45 minutes	no	never	25	quite false	quite true	quite false	quite false	quite false	quite true	quite false	totally true	quite false	quite true	totally true	quite false	quite false	quite false	quite false	quite true	totally false	quite true	quite false	quite false	quite true	quite false	quite true	quite false	quite false	quite true
0.8206	man	38	5 and more	3	full time	Bac + 2	En union libre	Over 36.000 €	Service and office worker		100 to 499 people	other services	84	45	Very often	Very often	Very often	external site	360	>1h30	no	never	17	quite true	totally true	quite false	quite false	quite false	quite false	quite false	quite false	quite true	quite true	quite false	quite true	quite true	quite false	quite false	quite false	totally true	quite true	totally true	quite true	quite false	quite true	quite false	quite false	totally true	quite true
1.1492	woman	56	3	2	full time	Bac + 3	alone	24 to 36.000 €	Senior managers		500 people or more	Education, health and social work	468	55	Very often	often	Very often	other	15	<15 minutes	a half day per week	never	12	totally false	quite false	totally true	totally true	totally true	quite true	totally false	quite false	quite true	totally false	totally true	quite false	totally true	totally false	totally false	totally true	totally false	totally true	totally true	totally true	quite false	totally true	quite true	quite true	quite true	totally true
1.4556	man	51	1	none	self employed	Bac + 2	alone	15 to 24.000 €		Technician and associate professional Service and office worker Workers	9 people or less	Industry	61	35	never	never	never	Individual office	15	<15 minutes	no	never	14	quite false	quite false		quite true		quite false		quite true	quite true	totally true	totally true	quite false	quite false	totally true	quite false		totally false	quite true	quite true	quite false	quite false		quite true		quite true	totally true
1.19689	woman	53	3	none	full time	Bac + 3	married/free union		Technician and associate professional		10 to 49 people	Education, health and social work	78	35	never	never	never	flex office	30	16 to 30 minutes	no	1 period	40	totally true	quite false	totally false	quite false	totally false	totally false	quite true	quite false	quite true	quite false	totally false	quite true	totally false	quite true	totally true	totally false	totally false	totally false	quite true	totally false	quite false	quite false	totally false	totally false	totally false	quite false
1.0629	man	55	1	none	full time	Baccalaureate degree	alone	15 to 24.000 €	Workers		10 to 49 people	Industry	420	35	never	rarely	Very often	production or workshop	50	46 to 60 minutes	no	1 period	18	quite true	quite true	totally false	totally false	totally false	totally false	quite true	quite false	quite false	quite true	quite false	quite false	totally false	quite false	totally true	quite false	quite false	quite false	quite false	quite false	quite true	totally false	quite false	quite false	quite true	quite false
0.30894	man	36	1	none	full time	Bac + 2	alone	15 to 24.000 €	Technician and associate professional		500 people or more	other services	9	38	often	often	never	open space	20	16 to 30 minutes	1 day per week	2 to 4 periods	6	totally false	totally true	totally false	quite false	totally false	quite false	quite false	totally true	quite false	totally true	quite true	quite true	quite false	totally true	quite false	quite true	quite false	quite true	totally true	quite true	totally false	totally true	quite true	totally true	quite true	quite false
1.03237	woman	51	2	none	full time	< baccalaureate degree	alone	under 15.000 €	Service and office worker		10 to 49 people	trading	72	35	Very often	never	Very often	Commercial permises	10	<15 minutes	no	2 to 4 periods	31	quite false	quite true	totally false	totally false	quite false	quite false	quite false	quite true	quite false	totally false	totally true	totally true	quite false	quite true	totally true	quite true	totally false	totally false	totally false	quite true	quite true	totally true	quite true	totally true	totally true	quite false
1.04717	woman	57	1	none	full time	Bac + 2	alone	24 to 36.000 €	Technician and associate professional		10 to 49 people	Industry	113	35	rarely	never	never	open space	15	<15 minutes	no	2 to 4 periods	11	quite true	quite false	quite false	quite false	quite false	quite true	totally false	quite false	quite true	totally true	totally false	quite false	quite false	quite false	quite true	totally false	totally false	quite false	quite false	quite true	quite false	totally false	quite true	quite false	quite false	quite true
0.579486	woman	39	3	1	self employed	Bac + 3	married/free union			Technician and associate professional Service and office worker Workers	9 people or less	other services	33	45	never	never	often	at home	0	<15 minutes		2 to 4 periods	19	totally false	totally true		totally false		quite true		quite true	quite false	quite false	quite false	quite false	quite true	quite true	totally false		totally false	totally false	totally true	quite true	quite false		totally true		totally true	totally true
0.941037	man	32	3	1	full time	Bac + 3	married/free union	Over 36.000 €	Technician and associate professional		10 to 49 people	trading	54	40	often	rarely	often	external site	60	46 to 60 minutes	no	never	5	quite true	quite false	quite true	quite false	quite true	quite true	quite false	quite true	quite true	quite true	quite true	totally true	totally true	quite true	quite false	quite true	quite false	quite true	totally true	quite true	quite false	quite true	quite true	quite false	quite false	quite false
0.729785	man	45	5 and more	none	full time	Baccalaureate degree	married/free union	15 to 24.000 €	Service and office worker		100 to 499 people	Education, health and social work	72	35	rarely	never	never	production or workshop	10	<15 minutes	no	1 period	12	totally false	quite false	totally true	totally true	quite true	totally true	totally false	quite false	totally true	totally false	totally false	quite false	totally true	quite true	quite false	totally false	totally false	totally true	quite false	totally true	totally true	totally true	quite true	totally false	totally false	totally true
0.476634	woman	37	2	none	full time	Bac + 3	En union libre	24 to 36.000 €	Senior managers		500 people or more	Insurance and real estate	6	35	never	never	rarely	Individual office	40	31 to 45 minutes	no	1 period	18	quite false	quite false	quite false	totally true	quite true	quite true	quite false	totally true	quite true	quite true	totally true	totally false	quite true	quite true	totally false	totally true	quite false	quite false	quite false	totally true	quite true	quite false	totally true	quite false	totally false	totally true
1.39778	woman	52	1	none	full time	Baccalaureate degree	En union libre	24 to 36.000 €	Workers		10 to 49 people	Education, health and social work	96	35	never	never	never	other	10	<15 minutes	no	1 period	10	quite false	quite true	quite true	quite true	quite true	quite false	quite true	quite true	quite true	totally true	quite false	quite true	quite false	quite true	quite true	quite true	quite true	quite true	quite true	quite true	quite true	quite true	quite true	quite true	quite true	quite true
0.837505	man	51	3	1	full time	< baccalaureate degree	married/free union		Service and office worker		100 to 499 people	Transports	18	42	Very often	never	Very often	external site	300	>1h30	no	1 period	8	quite false	quite true	quite true	quite false	quite true	quite true	totally false	quite false	quite true	quite false	quite false	quite false	quite true	quite false	quite false	quite true	totally false	quite true	quite false	quite true	quite true	quite true	quite true	quite false	quite false	quite true
0.787076	man	42	4	1	full time	Bac + 3	married/free union		Technician and associate professional		100 to 499 people	Industry	240	35	never	never	never	production or workshop	20	16 to 30 minutes	no	1 period	21	quite false	quite true	quite false	quite false	quite true	quite true	quite false	quite false	totally true	quite true	quite true	quite false	quite true	quite false	quite false	quite false	totally false	quite true	quite true	quite true	quite true	totally true	quite true	quite true	quite false	quite true
0.706009	man	54	1	none	full time	< baccalaureate degree	alone	15 to 24.000 €	Service and office worker		100 to 499 people	trading	242	37	Very often	never	Very often	Commercial permises	10	<15 minutes	no	1 period	8	quite true	quite false	quite true	quite true	quite true	quite true	quite false	quite false	totally true	totally false	totally false	quite true	quite true	quite true	totally false	quite true	totally false	totally true	totally false	quite true	quite true	quite true	quite false	quite false	quite false	quite true
2.93013	man	53	4	none	self employed	< baccalaureate degree	married/free union	24 to 36.000 €		Farmers		other services	372	80	Very often	rarely	Very often	external site	5	<15 minutes	no	never	3	quite false	quite true		quite true		quite true		quite true	quite false	quite true	totally true	quite false	quite true	quite true	quite false		quite false	quite true	quite true	quite true	quite true		quite false		quite true	quite true
1.09198	man	55	4	1	full time	< baccalaureate degree	married/free union	15 to 24.000 €	Workers		10 to 49 people	building	240	30	rarely	never	rarely	other	30	16 to 30 minutes	no	2 to 4 periods	32	totally false	totally false	totally true	quite true	totally true	totally true	totally false	totally false	totally true	totally false	totally false	totally false	totally true	totally false	totally false	quite true	totally false	totally true	totally false	totally true	totally true	totally true	quite false	totally false	totally false	totally true
1.4169	woman	49	2	none	full time	< baccalaureate degree	alone	15 to 24.000 €	Service and office worker		9 people or less	Education, health and social work	372	35	Very often	never	never	Commercial permises	5	<15 minutes	no	never	19	quite true	totally true	quite false	quite true	quite true	quite true	quite true	quite true	quite true	quite true	quite true	totally true	quite true	quite false	quite true	quite true	quite false	quite false	totally true	quite true	quite true	quite true	quite true	quite false	quite true	quite true
1.54143	woman	39	2	none	full time	Baccalaureate degree	married/free union		Service and office worker		9 people or less	other services	6	35	Very often	never	never	Commercial permises	5	<15 minutes	no	>4	20	quite false	quite true	quite true	quite false	quite true	quite true	totally false	quite false	quite false	totally true	quite false	quite false	quite true	quite true	quite false	quite true	totally false	quite true	quite true	quite true	quite true	quite false	quite false	quite false	totally false	quite true
0.478284	woman	44	1	none	self employed	Bac + 3	alone	24 to 36.000 €		Technician and associate professional Service and office worker Workers		Education, health and social work	110	45	often	rarely	often	at customers	20	16 to 30 minutes	no	never	12	quite false	quite true		quite true		quite false		quite false	quite false	quite false	quite true	quite false	quite true	quite false	totally false		quite false	quite true	quite true	quite true	quite true		quite false		quite true	quite true
1.00955	man	40	2	none	full time	< baccalaureate degree	alone	under 15.000 €	Workers		50 to 99 people	trading	204	39	Very often	Very often	Very often	Commercial permises	30	16 to 30 minutes	no	never	11	totally true	totally true	totally true	quite true	quite true	quite true	quite false	totally true	quite true	quite true	totally true	totally true	quite false	totally false	quite false	quite true	totally false	quite true	totally true	quite true	quite true	quite true	totally true	quite true	quite false	quite true
0.896179	man	48	4	1	part time	Bac + 3	married/free union		Technician and associate professional		500 people or more	Education, health and social work	216	37	never	never	never	other	60	46 to 60 minutes	no	1 period	32	quite false	totally true	quite false	quite false	quite false	quite true	totally false	quite true	quite true	quite true	quite true	totally true	quite false	quite false	totally true	quite false	quite true	totally false	totally true	quite true	quite true	quite false	totally true	quite true	quite false	quite false
1.35483	woman	57	1	none	part time	< baccalaureate degree	alone	under 15.000 €	Workers		10 to 49 people	Industry	348	17	never	never	never	production or workshop	60	46 to 60 minutes	no	1 period	16	quite true	totally true	totally false	totally false	totally false	totally false	quite false	quite false	quite true	totally true	totally true	totally true	totally false	quite true	totally true	totally false	quite false	totally false	totally false	totally false	quite true	totally false	quite true	quite true	quite false	totally false
1.22701	woman	30	2	none	full time	Baccalaureate degree	married/free union	15 to 24.000 €	Service and office worker		10 to 49 people	Industry	3	35	never	never	never	open space	20	16 to 30 minutes	no	>4	6	totally false	quite false	quite true	quite true	quite true	totally true	quite false	totally true	quite true	quite true	quite true	quite true	quite true	totally false	totally false	quite true	totally false	quite true	quite false	quite true	quite true	quite false	quite true	quite true	quite false	quite true
0.349331	man	29	2	none	full time	Bac + 3	married/free union	Over 36.000 €	Senior managers		500 people or more	Insurance and real estate	60	40	never	never	never	open space	45	31 to 45 minutes	no	1 period	14	quite false	totally false	totally false	totally false	quite false	quite true	quite false	totally true	quite true	totally true	quite false	quite false	totally false	totally false	totally false	quite true	quite false	quite true	quite false	quite false	quite true	totally false	totally true	quite false	totally false	quite true
0.778848	man	50	5 and more	1	full time	Bac + 3	married/free union	Over 36.000 €	Senior managers		100 to 499 people	other services	180	40	rarely	never	rarely	Individual office	20	16 to 30 minutes	no	never	11	quite false	quite false	quite true	quite true	quite false	totally true	quite true	quite false	quite true	quite true	quite false	quite false	quite true	quite true	quite false	quite false	totally false	quite true	quite false	quite true	totally true	quite true	quite false	quite false	totally false	quite true
[truncated: 2,232 more rows]
[truncated: 29 more columns]
